# Supplementary material for: Genome-wide meta-analysis of 158,000 individuals of European ancestry identifies three loci associated with chronic back pain
Source: PLoS Genet. 2018 Sep 27;14(9):e1007601. doi: 10.1371/journal.pgen.1007601 (PMC6159857; doi:10.1371/journal.pgen.1007601)
Supplement: S1 Appendix — (XLSX) [file pgen.1007601.s022.xlsx]

## Sheet: 1.FUMA description
1. List of data repositories and tools used in FUMA in the current study
Category	Name	Description	Link
Reference Variants	dbSNP 146	Map rsID of input files to dbSNP build 146	ftp://ftp.ncbi.nlm.nih.gov/snp/organisms/human_9606_b146_grch137p13/database/organism_data/RsMergeArch.bcp.gz
Reference Genome	1000 Genomes Project Phase3	Compute MAF and r2 for each available population	ftp://ftp.1000genomes.ebi.ac.uk/vol1/ftp/release/20130502/
Functional annotations of SNPs	CADD v1.3	Deleteriousness score of variants	http://cadd.gs.washington.edu/download
	RegulomeDB	Score of regulatory variants	http://www.regulomedb.org/downloads
	15-core chromatin state	Chromatin states of genomic region in 127 tissue/cell types	http://egg2.wustl.edu/roadmap/data/byFileType/chromhmmSegmentations/ChmmModels/coreMarks/jointModel/final/
eQTLs	GTEx v6	cis-eQTLs of 44 tissue types	http://www.gtexportal.org/home/
	BIOS QTL Browser		http://genenetwork.nl/biosqtlbrowser/
Gene expression	GTEx v6	Normalized gene expression (RPKM: Read Per Kilo base per Million) for 53 tissue types	http://www.gtexportal.org/home/

## Sheet: 2.FUMA Summary of Results
2.Summary of FUMA results
							LD r2 >0.6		Lead SNP		Scores SNP >0.6				Exonic SNP >0.6		GTEX eQTL		BIOS EQTL
rsID*	Chr	pos	MarkerName	A1	A2	p	nSNPs	nGWASSNPs	CADD**	RDB**	CADD**		RDB**		SNP	Gene	Tissue	Gene	Tissue	Gene
rs7833174	8	130718772	8:130718772	C	T	1.012e-07	80	71	2.216	7	rs6470778	18.75	Multiple	2B	-	-	Skeletal Muscle, Heart Left Ventricle, Thyroid, Esophagus Mucosa, Skin (sun exposed)	GSDMC	-	-
rs12310519	12	23975219	12:23975219	C	T	7.18e-10	10	9	10.52	7	rs12310519	10.52	Multiple	6	-	-	-	-	-	-
rs4384683	18	50379032	18:50379032	A	G	3.152e-07	62	58	2.159	7	rs2116378	11.21	Multiple	5	-	-	-	-	-	-
nSNPs= number of SNPs in LD (r2>0.6) with the lead SNP in the region
nGWASSNPs= number of SNPs in LD (r2>0.6) with the lead SNP in the region associated with CBP at level of suggestive significance (p<5 x 10-7)
** Scores:
CADD : CADD score which is computed based on 63 annotations. The higher score, the more deleterious the SNP is. A CADD score of greater of equal 10 indicates that these are predicted to be the 10% most deleterious substitutions that you can do to the human genome, a score of greater or equal 20 indicates the 1% most deleterious and so on. Kircher et al., A general framework for estimating the rel…
RDB : RegulomeDB score which is the categorical score (from 1a to 7). 1a is the highest score that the SNP has the most biological evidence to be regulatory element.
nSNPs= number of SNPs in LD (r2>0.6) with the lead SNP in the region
nGWASSNPs= number of SNPs in LD (r2>0.6) with the lead SNP in the region associated with CBP at level of suggestive significance (p<5 x 10-7)

## Sheet: 3.Lead SNPs
3. Lead SNPs
No	GenomicLocus	uniqID	rsID	chr	pos	p	nIndSigSNPs	IndSigSNPs
1	1	8:130718772:C:T	rs7833174	8	130718772	1.012e-07	1	rs7833174
2	2	12:23975219:C:T	rs12310519	12	23975219	7.18e-10	2	rs12310519;rs12308843
3	3	18:50379032:A:G	rs4384683	18	50379032	3.152e-07	1	rs4384683
	nIndSignSNPs= number of 'independent' significant SNPs (independent SNPs refers to those not in LD with the lead SNP; it does not refer to independence conditional on the lead SNV using GCTA COJO analyses, as described in the manuscript).

## Sheet: 4. Independent SNPs(r2>0.6)
4. Independent SNPs (r2 >0.6)*
No	GenomicLocus	uniqID	rsID	chr	pos	p	nSNPs	nGWASSNPs
1	1	8:130718772:C:T	rs7833174	8	130718772	1.012e-07	80	71
2	2	12:23975219:C:T	rs12310519	12	23975219	7.18e-10	10	9
3	3	18:50379032:A:G	rs4384683	18	50379032	3.152e-07	62	58
	*Independent SNPs here refers to those not LD with the lead SNP (it does not refer to independence conditional on the lead SNV using GCTA COJO analyses, as described in the manuscript). See 5.FUMA Detailed Results

## Sheet: 5.FUMA Detailed Results
5. SNPs in FUMA Analysis, including Lead SNPs and those in LD (r2>0.6)
uniqID	rsID	chr	pos	non_effect_allele	effect_allele	MAF	gwasP	beta	se	r2	IndSigSNP	GenomicLocus	nearestGene	dist	func	CADD	RDB	minChrState	commonChrState	posMapFilt	eqtlMapFilt	ciMapFilt
8:130717716:A:G	rs10956487	8	130717716	G	A	0.2565	3.442e-07	0.0569	0.0112	1	rs7833174	1	ENSG00000254223	21791	intergenic	4.277	7	5	15	0	1	1
8:130717755:A:G	rs10956488	8	130717755	G	A	0.174	0.001339	0.042	0.0131	0.605537	rs7833174	1	ENSG00000254223	21830	intergenic	2.716	7	5	15	0	1	1
8:130718020:A:G	rs10808583	8	130718020	G	A	0.2256	6.895e-07	-0.0583	0.0118	0.857833	rs7833174	1	ENSG00000254223	22095	intergenic	0.86	7	5	15	0	1	1
8:130718712:C:T	rs4130415	8	130718712	C	T	0.2565	1.754e-07	0.0581	0.0111	1	rs7833174	1	ENSG00000224110	22278	intergenic	2.743	7	5	15	0	1	1
8:130718772:C:T	rs7833174	8	130718772	C	T	0.2565	1.012e-07	0.0593	0.0111	1	rs7833174	1	ENSG00000224110	22218	intergenic	2.216	7	5	15	0	1	1
8:130718859:A:G	rs7814941	8	130718859	G	A	0.2256	6.633e-07	0.0585	0.0118	0.857833	rs7833174	1	ENSG00000224110	22131	intergenic	3.483	6	5	15	0	1	1
8:130719443:A:G	rs79164994	8	130719443	A	G	0.2435	NA	NA	NA	0.794698	rs7833174	1	ENSG00000224110	21547	intergenic	1.387	5	2	15	0	0	1
8:130719567:A:T	rs7815955	8	130719567	T	A	0.2256	3.148e-07	0.0598	0.0117	0.857833	rs7833174	1	ENSG00000224110	21423	intergenic	1.255	2b	2	15	0	1	1
8:130719623:A:G	rs7816342	8	130719623	G	A	0.2565	1.472e-07	-0.0584	0.0111	1	rs7833174	1	ENSG00000224110	21367	intergenic	2.521	5	2	15	0	1	1
8:130719718:A:T	rs7816131	8	130719718	T	A	0.2247	5.078e-07	0.0587	0.0117	0.853646	rs7833174	1	ENSG00000224110	21272	intergenic	1.131	3a	2	15	0	1	1
8:130720646:C:G	rs6470763	8	130720646	G	C	0.2028	6.959e-06	-0.054	0.012	0.765569	rs7833174	1	ENSG00000224110	20344	intergenic	1.543	4	2	15	0	1	1
8:130721420:C:T	rs10087031	8	130721420	T	C	0.2197	NA	NA	NA	0.833099	rs7833174	1	ENSG00000224110	19570	intergenic	0.119	2b	2	15	0	0	1
8:130721421:C:T	rs116662391	8	130721421	T	C	0.2256	NA	NA	NA	0.857833	rs7833174	1	ENSG00000224110	19569	intergenic	0.281	2b	2	15	0	0	1
8:130723728:A:G	rs4733724	8	130723728	G	A	0.2256	3.53e-07	0.0594	0.0117	0.857833	rs7833174	1	ENSG00000224110	17262	intergenic	1.198	7	2	15	0	1	1
8:130723792:C:T	rs6651255	8	130723792	C	T	0.2565	1.251e-07	0.0586	0.0111	1	rs7833174	1	ENSG00000224110	17198	intergenic	3.647	7	2	15	0	1	1
8:130725665:C:T	rs6470764	8	130725665	C	T	0.2256	3.805e-07	-0.0593	0.0117	0.857833	rs7833174	1	ENSG00000224110	15325	intergenic	16.12	5	5	15	0	1	1
8:130728361:A:T	rs6986256	8	130728361	T	A	0.2237	7.074e-07	-0.0581	0.0117	0.849484	rs7833174	1	ENSG00000224110	12629	intergenic	0.324	3a	5	15	0	1	1
8:130729518:G:T	rs4368942	8	130729518	T	G	0.2187	NA	NA	NA	0.828105	rs7833174	1	ENSG00000224110	11472	intergenic	2.068	6	5	15	0	0	1
8:130730280:A:C	rs11984666	8	130730280	C	A	0.2237	8.459e-07	-0.0576	0.0117	0.849484	rs7833174	1	ENSG00000224110	10710	intergenic	1.744	7	5	15	0	1	1
8:130731244:A:C	rs10956490	8	130731244	C	A	0.2237	6.399e-07	0.0583	0.0117	0.849484	rs7833174	1	ENSG00000224110	9746	intergenic	1.195	7	5	15	0	1	1
8:130731376:C:T	rs4733725	8	130731376	C	T	0.2237	8.211e-07	-0.0579	0.0117	0.849484	rs7833174	1	ENSG00000224110	9614	intergenic	2.012	7	5	15	0	1	1
8:130731402:C:T	rs4733726	8	130731402	C	T	0.2237	6.733e-07	-0.058	0.0117	0.849484	rs7833174	1	ENSG00000224110	9588	intergenic	0.02	6	5	15	0	1	1
8:130732739:C:T	rs7815298	8	130732739	C	T	0.2237	5.31e-07	0.0595	0.0119	0.849484	rs7833174	1	ENSG00000224110	8251	intergenic	4.377	6	5	15	0	1	1
8:130734461:G:T	rs2062078	8	130734461	G	T	0.2237	6.369e-07	-0.0581	0.0117	0.849484	rs7833174	1	ENSG00000224110	6529	intergenic	0.191	NA	5	15	0	1	1
8:130735330:A:C	rs7841981	8	130735330	C	A	0.2247	9.049e-07	-0.0574	0.0117	0.844489	rs7833174	1	ENSG00000224110	5660	intergenic	4.743	4	5	15	0	1	1
8:130735460:C:T	rs60228607	8	130735460	C	T	0.2237	7.034e-07	-0.0579	0.0117	0.849484	rs7833174	1	ENSG00000224110	5530	intergenic	1.676	2b	5	15	0	1	1
8:130735662:C:T	rs28743107	8	130735662	C	T	0.2326	NA	NA	NA	0.82127	rs7833174	1	ENSG00000224110	5328	intergenic	1.845	6	5	15	0	0	1
8:130736697:A:C	rs6470765	8	130736697	C	A	0.2237	6.961e-07	0.0579	0.0117	0.849484	rs7833174	1	ENSG00000224110	4293	intergenic	0.821	6	5	15	0	1	1
8:130736854:A:G	rs6470766	8	130736854	G	A	0.1958	1.626e-05	0.054	0.0125	0.730421	rs7833174	1	ENSG00000224110	4136	intergenic	10.24	5	5	15	0	1	1
8:130736929:A:T	rs6985118	8	130736929	T	A	0.2237	6.646e-07	0.0581	0.0117	0.849484	rs7833174	1	ENSG00000224110	4061	intergenic	0.217	6	5	15	0	1	1
8:130737391:C:T	rs3886937	8	130737391	C	T	0.2237	8.488e-07	0.0576	0.0117	0.849484	rs7833174	1	ENSG00000224110	3599	intergenic	4.835	5	5	15	0	1	1
8:130737546:G:T	rs3886938	8	130737546	G	T	0.2237	7.225e-07	0.0579	0.0117	0.849484	rs7833174	1	ENSG00000224110	3444	intergenic	5.27	5	5	15	0	1	1
8:130737601:C:T	rs1074286	8	130737601	C	T	0.2237	9.075e-07	-0.0574	0.0117	0.849484	rs7833174	1	ENSG00000224110	3389	intergenic	0.805	5	5	15	0	1	1
8:130738457:C:T	rs4733732	8	130738457	C	T	0.2237	9.109e-07	-0.0577	0.0117	0.849484	rs7833174	1	ENSG00000224110	2533	intergenic	4.355	4	5	15	0	1	1
8:130738972:A:G	rs7826493	8	130738972	G	A	0.2237	4.85e-07	0.0589	0.0117	0.849484	rs7833174	1	ENSG00000224110	2018	intergenic	0.984	4	5	15	0	1	1
8:130739528:A:G	rs6470768	8	130739528	G	A	0.1968	1.634e-05	-0.0538	0.0125	0.734573	rs7833174	1	ENSG00000224110	1462	intergenic	1.288	6	5	15	0	1	1
8:130739657:C:T	rs6470769	8	130739657	C	T	0.1968	1.765e-05	-0.0537	0.0125	0.734573	rs7833174	1	ENSG00000224110	1333	intergenic	0.771	7	5	15	0	1	1
8:130740135:G:T	rs7011557	8	130740135	G	T	0.1968	1.62e-05	-0.054	0.0125	0.734573	rs7833174	1	ENSG00000224110	0	upstream	0.15	5	5	15	0	1	1
8:130740400:G:T	rs7012062	8	130740400	G	T	0.1968	1.247e-05	-0.0545	0.0125	0.734573	rs7833174	1	ENSG00000224110	0	upstream	1.584	5	5	15	0	1	1
8:130740522:A:G	rs7012249	8	130740522	G	A	0.1968	1.634e-05	-0.054	0.0125	0.734573	rs7833174	1	ENSG00000224110	0	upstream	0.328	5	4	15	0	1	1
8:130740650:C:T	rs6994279	8	130740650	C	T	0.1968	1.29e-05	0.0546	0.0125	0.734573	rs7833174	1	ENSG00000224110	0	upstream	1.274	5	4	15	0	1	1
8:130740779:C:T	rs6998296	8	130740779	C	T	0.1968	1.906e-05	0.0537	0.0126	0.734573	rs7833174	1	ENSG00000224110	0	upstream	0.239	4	4	15	0	1	1
8:130740859:C:T	rs7016313	8	130740859	C	T	0.1968	1.555e-05	-0.054	0.0125	0.734573	rs7833174	1	ENSG00000224110	0	upstream	10.09	2b	4	15	0	1	1
8:130740898:C:T	rs6998472	8	130740898	C	T	0.1968	2.415e-05	0.0528	0.0125	0.734573	rs7833174	1	ENSG00000224110	0	upstream	1.298	2b	4	15	0	1	1
8:130741042:A:G	rs10109335	8	130741042	G	A	0.1968	1.553e-05	-0.054	0.0125	0.734573	rs7833174	1	ENSG00000224110	0	ncRNA_exonic	3.732	4	4	15	0	1	1
8:130741139:A:G	rs10956491	8	130741139	G	A	0.1968	1.623e-05	0.0539	0.0125	0.734573	rs7833174	1	ENSG00000224110	0	ncRNA_exonic	2.716	4	4	15	0	1	1
8:130741183:G:T	rs7017052	8	130741183	G	T	0.1968	1.559e-05	-0.0539	0.0125	0.734573	rs7833174	1	ENSG00000224110	0	ncRNA_exonic	1.943	4	4	15	0	1	1
8:130741320:C:G	rs7017235	8	130741320	G	C	0.1968	1.705e-05	-0.0538	0.0125	0.734573	rs7833174	1	ENSG00000224110	0	ncRNA_exonic	4.97	5	5	15	0	1	1
8:130741938:G:T	rs6470770	8	130741938	G	T	0.1968	1.674e-05	0.0538	0.0125	0.734573	rs7833174	1	ENSG00000224110	0	ncRNA_intronic	6.311	5	5	15	0	1	1
8:130742257:A:G	rs6984575	8	130742257	G	A	0.1968	1.565e-05	-0.0539	0.0125	0.734573	rs7833174	1	ENSG00000224110	0	ncRNA_exonic	10.56	4	2	15	0	1	1
8:130743547:A:T	rs7839339	8	130743547	T	A	0.1968	2.334e-05	-0.0534	0.0126	0.734573	rs7833174	1	ENSG00000224110	0	downstream	7.075	4	2	15	0	1	1
8:130743726:A:C	rs6470771	8	130743726	C	A	0.1948	9.523e-06	0.0556	0.0126	0.726887	rs7833174	1	ENSG00000224110	1035	intergenic	6.716	5	5	15	0	1	1
8:130743745:C:G	rs6470772	8	130743745	G	C	0.1958	1.71e-05	0.0538	0.0125	0.731032	rs7833174	1	ENSG00000224110	1054	intergenic	4.16	5	5	15	0	1	1
8:130743801:C:G	rs6470773	8	130743801	G	C	0.1968	1.554e-05	-0.0539	0.0125	0.734573	rs7833174	1	ENSG00000224110	1110	intergenic	0.052	5	5	15	0	1	1
8:130745178:C:G	rs4613961	8	130745178	G	C	0.1968	1.624e-05	0.0538	0.0125	0.734573	rs7833174	1	ENSG00000224110	2487	intergenic	9.441	6	4	15	0	1	1
8:130745576:C:T	rs6983071	8	130745576	C	T	0.1968	1.483e-05	0.0541	0.0125	0.734573	rs7833174	1	ENSG00000224110	2885	intergenic	0.694	7	4	15	0	1	1
8:130746029:C:G	rs117091376	8	130746029	G	C	0.1968	NA	NA	NA	0.734573	rs7833174	1	ENSG00000224110	3338	intergenic	0.247	6	5	15	0	0	1
8:130746030:C:G	rs118087346	8	130746030	G	C	0.1968	NA	NA	NA	0.734573	rs7833174	1	ENSG00000224110	3339	intergenic	0.17	6	5	15	0	0	1
8:130746035:C:G	rs140880131	8	130746035	G	C	0.1968	NA	NA	NA	0.734573	rs7833174	1	ENSG00000224110	3344	intergenic	0.167	7	5	15	0	0	1
8:130747251:A:C	rs4733733	8	130747251	C	A	0.1968	1.128e-05	-0.0552	0.0126	0.734573	rs7833174	1	ENSG00000224110	4560	intergenic	2.672	7	5	15	0	1	1
8:130747520:A:C	rs9694838	8	130747520	C	A	0.1968	1.532e-05	0.054	0.0125	0.734573	rs7833174	1	ENSG00000224110	4829	intergenic	0.333	7	5	15	0	1	1
8:130749240:A:T	rs9750611	8	130749240	T	A	0.1968	1.9e-05	-0.0534	0.0125	0.734573	rs7833174	1	ENSG00000224110	6549	intergenic	2.613	7	5	15	0	1	1
8:130749290:C:T	rs9957867	8	130749290	C	T	0.1968	1.814e-05	-0.0535	0.0125	0.734573	rs7833174	1	ENSG00000224110	6599	intergenic	0.957	7	5	15	0	1	1
8:130749375:C:T	rs189933136	8	130749375	T	C	0.1968	NA	NA	NA	0.734573	rs7833174	1	ENSG00000224110	6684	intergenic	0.803	7	5	15	0	1	1
8:130751015:C:T	rs4360262	8	130751015	C	T	0.1968	1.322e-05	-0.0546	0.0125	0.734573	rs7833174	1	ENSG00000224110	8324	intergenic	6.982	7	5	15	1	1	1
8:130751025:G:T	rs4584118	8	130751025	G	T	0.1968	1.751e-05	0.0539	0.0126	0.734573	rs7833174	1	ENSG00000224110	8334	intergenic	7.238	7	5	15	1	1	1
8:130752372:A:C	rs4366050	8	130752372	C	A	0.1968	1.245e-05	-0.0546	0.0125	0.734573	rs7833174	1	GSDMC	8070	intergenic	0.242	7	5	15	1	1	1
8:130752408:C:T	rs4633026	8	130752408	C	T	0.1968	1.574e-05	0.0539	0.0125	0.734573	rs7833174	1	GSDMC	8034	intergenic	3.738	6	5	15	1	1	1
8:130752725:C:T	rs4367506	8	130752725	C	T	0.1968	1.497e-05	-0.054	0.0125	0.734573	rs7833174	1	GSDMC	7717	intergenic	2.747	7	5	15	1	1	1
8:130753603:A:G	rs7844275	8	130753603	G	A	0.1968	1.559e-05	-0.0539	0.0125	0.734573	rs7833174	1	GSDMC	6839	intergenic	0.062	6	5	15	1	1	1
8:130753742:C:T	rs4559213	8	130753742	C	T	0.1968	1.535e-05	0.054	0.0125	0.734573	rs7833174	1	GSDMC	6700	intergenic	3.766	6	5	15	1	1	1
8:130754719:C:T	rs4733737	8	130754719	C	T	0.1968	1.276e-05	-0.0545	0.0125	0.734573	rs7833174	1	GSDMC	5723	intergenic	9.136	7	4	15	1	1	1
8:130754887:G:T	rs4236748	8	130754887	G	T	0.1968	1.544e-05	-0.054	0.0125	0.734573	rs7833174	1	GSDMC	5555	intergenic	7.164	6	4	15	1	1	1
8:130755205:C:T	rs4128895	8	130755205	C	T	0.1978	1.439e-05	0.0542	0.0125	0.729665	rs7833174	1	GSDMC	5237	intergenic	0.056	NA	4	15	1	1	1
8:130756531:A:G	rs1989396	8	130756531	G	A	0.1968	1.503e-05	-0.054	0.0125	0.734573	rs7833174	1	GSDMC	3911	intergenic	0.587	5	4	15	1	1	1
8:130757584:C:T	rs4509279	8	130757584	C	T	0.1968	1.39e-05	-0.0542	0.0125	0.734573	rs7833174	1	GSDMC	2858	intergenic	5.525	7	4	15	1	1	1
8:130757820:A:G	rs61199848	8	130757820	G	A	0.1968	1.032e-05	0.0551	0.0125	0.734573	rs7833174	1	GSDMC	2622	intergenic	2.656	7	4	15	1	1	1
8:130759579:C:T	rs6470778	8	130759579	C	T	0.1968	1.483e-05	-0.0542	0.0125	0.734573	rs7833174	1	GSDMC	0	downstream	18.75	6	4	15	1	1	1
8:130759766:A:G	rs61503621	8	130759766	G	A	0.1968	1.218e-05	0.0547	0.0125	0.734573	rs7833174	1	GSDMC	0	downstream	0.33	5	4	15	1	1	1
8:130759999:A:G	rs4733738	8	130759999	G	A	0.1968	1.147e-05	-0.0548	0.0125	0.734573	rs7833174	1	GSDMC	0	downstream	5.668	5	4	15	1	1	1
12:23936398:A:G	rs7977132	12	23936398	G	A	0.1561	4.891e-08	0.0702	0.0129	0.929776	rs12310519	2	SOX5	0	intronic	0.724	7	5	15	1	0	1
12:23947697:C:T	rs34616559	12	23947697	C	T	0.1551	5.192e-08	0.0705	0.013	0.923239	rs12310519	2	SOX5	0	intronic	2.833	6	5	15	1	0	1
12:23960729:C:T	rs11831278	12	23960729	C	T	0.1501	4.706e-09	0.0756	0.0129	0.985336	rs12310519	2	SOX5	0	intronic	0.714	6	5	15	1	0	0
12:23972014:A:C	rs56290807	12	23972014	C	A	0.163	8.441e-10	0.0767	0.0125	0.871374	rs12310519	2	SOX5	0	intronic	4.222	6	5	15	1	0	0
12:23974911:C:G	rs7303462	12	23974911	C	G	0.1481	NA	NA	NA	1	rs12310519	2	SOX5	0	intronic	0.167	6	5	15	1	0	0
12:23975219:C:T	rs12310519	12	23975219	C	T	0.1481	7.18e-10	0.0777	0.0126	1	rs12310519	2	SOX5	0	intronic	10.52	7	5	15	1	0	0
12:23975953:G:T	rs11834194	12	23975953	G	T	0.1481	1.752e-09	0.0769	0.0128	0.985225	rs12310519	2	SOX5	0	intronic	0.42	7	5	15	1	0	0
12:23977474:G:T	rs12581539	12	23977474	G	T	0.1213	7.217e-09	0.0795	0.0137	0.796142	rs12310519	2	SOX5	0	intronic	1.483	7	4	15	1	0	0
12:23978200:A:G	rs7134575	12	23978200	G	A	0.1173	1.706e-09	0.0831	0.0138	0.75587	rs12310519	2	SOX5	0	intronic	0.52	7	4	15	1	0	0
12:23982559:C:T	rs9804988	12	23982559	C	T	0.1163	5.683e-09	0.0798	0.0137	0.735329	rs12310519	2	SOX5	0	intronic	1.146	7	1	15	1	0	0
18:50358109:C:T	rs62083314	18	50358109	C	T	0.4076	7.512e-05	0.0377	0.0095	0.797406	rs4384683	3	DCC	0	intronic	4.511	6	9	15	1	0	0
18:50358345:A:T	rs2018174	18	50358345	T	A	0.4563	NA	NA	NA	0.6673	rs4384683	3	DCC	0	intronic	7.411	6	9	15	1	0	0
18:50360650:C:T	rs8094747	18	50360650	C	T	0.4563	0.0007337	0.0321	0.0095	0.660509	rs4384683	3	DCC	0	intronic	0.915	7	9	15	1	0	1
18:50360651:C:T	rs8094748	18	50360651	C	T	0.4563	0.0008346	0.0318	0.0095	0.660509	rs4384683	3	DCC	0	intronic	1.884	7	9	15	1	0	1
18:50360919:C:T	rs2116381	18	50360919	C	T	0.4563	0.001367	0.0299	0.0093	0.660509	rs4384683	3	DCC	0	intronic	1.049	NA	9	15	1	0	1
18:50360995:A:G	rs2116380	18	50360995	G	A	0.4563	0.001193	0.0303	0.0093	0.660509	rs4384683	3	DCC	0	intronic	0.983	NA	9	15	1	0	1
18:50361036:A:G	rs2156285	18	50361036	G	A	0.4563	0.001269	-0.0301	0.0094	0.660509	rs4384683	3	DCC	0	intronic	2.675	NA	9	15	1	0	1
18:50361058:A:G	rs2116379	18	50361058	G	A	0.4563	0.001396	0.0299	0.0093	0.660509	rs4384683	3	DCC	0	intronic	4.932	NA	9	15	1	0	1
18:50361432:A:G	rs2187221	18	50361432	G	A	0.4563	0.001229	0.0302	0.0093	0.660509	rs4384683	3	DCC	0	intronic	4.504	NA	9	15	1	0	1
18:50361584:C:T	rs2116378	18	50361584	C	T	0.4563	0.001435	-0.0297	0.0093	0.660509	rs4384683	3	DCC	0	intronic	11.21	7	9	15	1	0	1
18:50362131:A:C	rs28703132	18	50362131	C	A	0.4553	0.001324	0.0299	0.0093	0.652115	rs4384683	3	DCC	0	intronic	10.66	6	9	15	1	0	1
18:50362203:G:T	rs28630913	18	50362203	G	T	0.4553	0.001034	-0.0306	0.0093	0.652115	rs4384683	3	DCC	0	intronic	0.829	7	9	15	1	0	1
18:50362308:A:G	rs28459539	18	50362308	G	A	0.4553	0.0006617	0.0319	0.0094	0.652115	rs4384683	3	DCC	0	intronic	1.613	7	9	15	1	0	1
18:50362311:C:T	rs28678524	18	50362311	C	T	0.4553	0.0006196	-0.0321	0.0094	0.652115	rs4384683	3	DCC	0	intronic	0.296	7	9	15	1	0	1
18:50362783:A:C	rs9964377	18	50362783	C	A	0.4563	0.00132	-0.03	0.0093	0.660509	rs4384683	3	DCC	0	intronic	1.39	7	9	15	1	0	1
18:50363895:G:T	rs8083955	18	50363895	G	T	0.4563	0.001134	0.0304	0.0093	0.660509	rs4384683	3	DCC	0	intronic	6.464	6	9	15	1	0	1
18:50363934:C:T	rs34305227	18	50363934	C	T	0.4553	0.001248	0.0301	0.0093	0.652115	rs4384683	3	DCC	0	intronic	1.382	7	9	15	1	0	1
18:50364137:A:G	rs12957268	18	50364137	G	A	0.4563	0.001175	0.0302	0.0093	0.660509	rs4384683	3	DCC	0	intronic	1.975	6	9	15	1	0	1
18:50364321:A:G	rs55775712	18	50364321	G	A	0.4573	0.001512	0.0296	0.0093	0.656655	rs4384683	3	DCC	0	intronic	1.607	7	9	15	1	0	1
18:50364452:A:C	rs55678240	18	50364452	C	A	0.4573	0.001238	0.0301	0.0093	0.656655	rs4384683	3	DCC	0	intronic	0.963	6	9	15	1	0	1
18:50364508:C:T	rs34486623	18	50364508	C	T	0.4056	9.43e-05	0.0368	0.0094	0.784195	rs4384683	3	DCC	0	intronic	1.248	7	9	15	1	0	1
18:50364871:C:T	rs13313672	18	50364871	C	T	0.4573	0.001215	0.0301	0.0093	0.656655	rs4384683	3	DCC	0	intronic	1.233	6	9	15	1	0	1
18:50365357:G:T	rs9962954	18	50365357	G	T	0.4563	0.001329	0.0299	0.0093	0.660509	rs4384683	3	DCC	0	intronic	6.339	5	9	15	1	0	1
18:50365388:A:G	rs9950718	18	50365388	G	A	0.4563	0.001189	0.0302	0.0093	0.660509	rs4384683	3	DCC	0	intronic	2.298	5	9	15	1	0	1
18:50366291:A:C	rs10853623	18	50366291	C	A	0.4563	0.001225	0.0301	0.0093	0.660509	rs4384683	3	DCC	0	intronic	0.483	6	9	15	1	0	1
18:50366637:C:T	rs10853624	18	50366637	C	T	0.4553	0.001231	-0.0301	0.0093	0.652115	rs4384683	3	DCC	0	intronic	2.068	7	9	15	1	0	1
18:50366840:C:T	rs10502951	18	50366840	C	T	0.4563	0.00127	0.03	0.0093	0.660509	rs4384683	3	DCC	0	intronic	5.628	6	9	15	1	0	1
18:50366941:A:G	rs10502952	18	50366941	G	A	0.4553	0.001118	0.0306	0.0094	0.652115	rs4384683	3	DCC	0	intronic	3.23	7	9	15	1	0	1
18:50367134:A:T	rs1006262	18	50367134	T	A	0.4563	0.001144	0.0303	0.0093	0.660509	rs4384683	3	DCC	0	intronic	0.924	6	9	15	1	0	1
18:50367297:A:T	rs1006263	18	50367297	T	A	0.4563	0.001209	-0.0302	0.0093	0.660509	rs4384683	3	DCC	0	intronic	8.032	6	9	15	1	0	1
18:50367369:G:T	rs1006264	18	50367369	G	T	0.4563	0.00125	-0.0301	0.0093	0.660509	rs4384683	3	DCC	0	intronic	2.256	5	9	15	1	0	1
18:50367412:C:T	rs1573411	18	50367412	C	T	0.4563	0.001175	-0.0302	0.0093	0.660509	rs4384683	3	DCC	0	intronic	3.686	NA	9	15	1	0	1
18:50367527:A:G	rs9783901	18	50367527	G	A	0.4583	0.001246	0.0301	0.0093	0.666322	rs4384683	3	DCC	0	intronic	8.384	6	9	15	1	0	1
18:50367700:G:T	rs4998815	18	50367700	G	T	0.4563	0.001246	0.0301	0.0093	0.660509	rs4384683	3	DCC	0	intronic	6.241	6	9	15	1	0	1
18:50368768:A:G	rs1573410	18	50368768	G	A	0.4543	0.001234	0.0301	0.0093	0.657217	rs4384683	3	DCC	0	intronic	0.194	NA	9	15	1	0	1
18:50368797:A:G	rs1573409	18	50368797	G	A	0.4553	0.001151	-0.0303	0.0093	0.665622	rs4384683	3	DCC	0	intronic	2.072	NA	9	15	1	0	1
18:50371724:A:G	rs12966968	18	50371724	G	A	0.4066	6.81e-05	-0.0375	0.0094	0.794542	rs4384683	3	DCC	0	intronic	4.836	6	5	15	1	0	1
18:50371826:C:G	rs12967277	18	50371826	G	C	0.4066	6.903e-05	-0.0375	0.0094	0.794542	rs4384683	3	DCC	0	intronic	1.803	7	5	15	1	0	1
18:50372680:C:G	rs9956515	18	50372680	G	C	0.4553	0.001357	0.0299	0.0093	0.665622	rs4384683	3	DCC	0	intronic	1.316	7	5	15	1	0	1
18:50372821:A:G	rs35938312	18	50372821	G	A	0.4006	7.139e-05	0.0375	0.0095	0.762388	rs4384683	3	DCC	0	intronic	2.953	7	5	15	1	0	1
18:50373807:G:T	rs8088779	18	50373807	G	T	0.4553	0.001297	-0.03	0.0093	0.658852	rs4384683	3	DCC	0	intronic	0.404	6	5	15	1	0	1
18:50376082:C:T	rs17387036	18	50376082	C	T	0.4085	0.0001372	0.0359	0.0094	0.800301	rs4384683	3	DCC	0	intronic	0.267	7	7	15	1	0	1
18:50376909:C:G	rs6508168	18	50376909	G	C	0.4543	0.001555	0.0296	0.0094	0.663968	rs4384683	3	DCC	0	intronic	4.298	6	7	15	1	0	1
18:50378351:A:G	rs8095147	18	50378351	G	A	0.4722	3.819e-05	-0.0383	0.0093	0.720824	rs4384683	3	DCC	0	intronic	2.929	6	9	15	1	0	1
18:50379032:A:G	rs4384683	18	50379032	G	A	0.4543	3.152e-07	-0.0476	0.0093	1	rs4384683	3	DCC	0	intronic	2.159	7	9	15	1	0	1
18:50381353:C:G	rs11659401	18	50381353	G	C	0.4085	6.935e-05	0.0375	0.0094	0.800301	rs4384683	3	DCC	0	intronic	0.416	7	5	15	1	0	1
18:50383144:C:G	rs4939707	18	50383144	G	C	0.4573	0.00139	0.0299	0.0093	0.660983	rs4384683	3	DCC	0	intronic	2.46	6	9	15	1	0	1
18:50385514:A:T	rs1560520	18	50385514	T	A	0.4066	2.613e-05	0.0399	0.0095	0.793898	rs4384683	3	DCC	0	intronic	1.591	6	9	15	1	0	1
18:50386214:A:G	rs2156286	18	50386214	G	A	0.4076	4.506e-05	-0.0385	0.0094	0.789848	rs4384683	3	DCC	0	intronic	0.329	NA	9	15	1	0	1
18:50391587:A:G	rs11535044	18	50391587	G	A	0.4543	NA	NA	NA	0.662744	rs4384683	3	DCC	0	intronic	4.164	6	15	15	1	0	1
18:50392009:A:C	rs4355024	18	50392009	C	A	0.4722	NA	NA	NA	0.713828	rs4384683	3	DCC	0	intronic	2.219	6	9	15	1	0	1
18:50392088:A:G	rs4552105	18	50392088	G	A	0.4543	0.0008745	-0.0312	0.0094	0.662744	rs4384683	3	DCC	0	intronic	2.995	6	9	15	1	0	1
18:50393103:G:T	rs149735550	18	50393103	G	T	0.4056	3.765e-05	0.039	0.0095	0.783502	rs4384683	3	DCC	0	intronic	1.823	6	15	15	1	0	1
18:50393653:A:G	rs11665656	18	50393653	G	A	0.4085	2.221e-05	0.0402	0.0095	0.769464	rs4384683	3	DCC	0	intronic	1.139	6	14	15	1	0	1
18:50394407:A:G	rs72922230	18	50394407	A	G	0.4026	NA	NA	NA	0.764868	rs4384683	3	DCC	0	intronic	1.084	6	9	15	1	0	1
18:50395319:C:T	rs34089681	18	50395319	C	T	0.4602	0.000381	-0.0331	0.0093	0.60502	rs4384683	3	DCC	0	intronic	2.427	7	5	15	1	0	1
18:50398250:G:T	rs55827098	18	50398250	G	T	0.4046	3.721e-05	0.039	0.0095	0.764304	rs4384683	3	DCC	0	intronic	3.079	7	9	15	1	0	1
18:50400410:A:T	rs11665461	18	50400410	T	A	0.4076	2.945e-05	-0.0394	0.0094	0.751019	rs4384683	3	DCC	0	intronic	1.247	7	9	15	1	0	1
18:50400446:C:T	rs11665486	18	50400446	C	T	0.4076	2.909e-05	0.0394	0.0094	0.751796	rs4384683	3	DCC	0	intronic	3.219	7	9	15	1	0	1
18:50411450:A:C	rs12965339	18	50411450	C	A	0.4036	3.189e-05	0.0393	0.0094	0.720224	rs4384683	3	DCC	0	intronic	3.973	7	9	15	1	0	1
18:50461960:C:T	rs11664259	18	50461960	C	T	0.4046	4.836e-05	0.0386	0.0095	0.71053	rs4384683	3	DCC	0	intronic	4.383	6	9	15	1	0	0
18:50507006:C:T	rs11663596	18	50507006	C	T	0.3887	0.0001107	-0.0369	0.0096	0.648212	rs4384683	3	DCC	0	intronic	1.863	6	5	15	1	0	1

## Sheet: 6.eQTL.results GTEx
6.eQTL.results (SNPs, LD r2>0.6)
uniqID	db	tissue	gene	testedAllele	p	tz	FDR	RiskIncAllele	alignedDirection	chr	pos	symbol	eqtlMapFilt
8:130718712:C:T	GTEx	Esophagus_Mucosa	ENSG00000147697	C	9.16962e-14	8.00047	0.000312239	C	+	8	130718712	GSDMC	1
8:130718772:C:T	GTEx	Esophagus_Mucosa	ENSG00000147697	C	9.16962e-14	8.00047	0.000312239	C	+	8	130718772	GSDMC	1
8:130723792:C:T	GTEx	Esophagus_Mucosa	ENSG00000147697	C	9.16962e-14	8.00047	0.000312239	C	+	8	130723792	GSDMC	1
8:130719623:A:G	GTEx	Esophagus_Mucosa	ENSG00000147697	A	1.37449e-13	7.93485	0.000312239	G	-	8	130719623	GSDMC	1
8:130717716:A:G	GTEx	Esophagus_Mucosa	ENSG00000147697	G	1.4911e-13	7.92162	0.000312239	G	+	8	130717716	GSDMC	1
8:130759999:A:G	GTEx	Esophagus_Mucosa	ENSG00000147697	A	3.99377e-12	7.37735	0.000312239	G	-	8	130759999	GSDMC	1
8:130759579:C:T	GTEx	Esophagus_Mucosa	ENSG00000147697	T	4.05064e-12	7.37497	0.000312239	C	-	8	130759579	GSDMC	1
8:130759766:A:G	GTEx	Esophagus_Mucosa	ENSG00000147697	G	4.05064e-12	7.37497	0.000312239	G	+	8	130759766	GSDMC	1
8:130740400:G:T	GTEx	Esophagus_Mucosa	ENSG00000147697	T	1.23668e-11	7.18524	0.000312239	G	-	8	130740400	GSDMC	1
8:130745178:C:G	GTEx	Esophagus_Mucosa	ENSG00000147697	G	1.58744e-11	7.14242	0.000312239	G	+	8	130745178	GSDMC	1
8:130751015:C:T	GTEx	Esophagus_Mucosa	ENSG00000147697	T	2.07545e-11	7.09628	0.000312239	C	-	8	130751015	GSDMC	1
8:130749240:A:T	GTEx	Esophagus_Mucosa	ENSG00000147697	A	2.73579e-11	7.04855	0.000312239	T	-	8	130749240	GSDMC	1
8:130741938:G:T	GTEx	Esophagus_Mucosa	ENSG00000147697	G	3.10735e-11	7.02649	0.000312239	G	+	8	130741938	GSDMC	1
8:130739528:A:G	GTEx	Esophagus_Mucosa	ENSG00000147697	A	3.28277e-11	7.01696	0.000312239	G	-	8	130739528	GSDMC	1
8:130739657:C:T	GTEx	Esophagus_Mucosa	ENSG00000147697	T	3.28277e-11	7.01696	0.000312239	C	-	8	130739657	GSDMC	1
8:130740135:G:T	GTEx	Esophagus_Mucosa	ENSG00000147697	T	3.28277e-11	7.01696	0.000312239	G	-	8	130740135	GSDMC	1
8:130740522:A:G	GTEx	Esophagus_Mucosa	ENSG00000147697	A	3.28277e-11	7.01696	0.000312239	G	-	8	130740522	GSDMC	1
8:130740650:C:T	GTEx	Esophagus_Mucosa	ENSG00000147697	C	3.28277e-11	7.01696	0.000312239	C	+	8	130740650	GSDMC	1
8:130740859:C:T	GTEx	Esophagus_Mucosa	ENSG00000147697	T	3.28277e-11	7.01696	0.000312239	C	-	8	130740859	GSDMC	1
8:130740898:C:T	GTEx	Esophagus_Mucosa	ENSG00000147697	C	3.28277e-11	7.01696	0.000312239	C	+	8	130740898	GSDMC	1
8:130741042:A:G	GTEx	Esophagus_Mucosa	ENSG00000147697	A	3.28277e-11	7.01696	0.000312239	G	-	8	130741042	GSDMC	1
8:130741139:A:G	GTEx	Esophagus_Mucosa	ENSG00000147697	G	3.28277e-11	7.01696	0.000312239	G	+	8	130741139	GSDMC	1
8:130741183:G:T	GTEx	Esophagus_Mucosa	ENSG00000147697	T	3.28277e-11	7.01696	0.000312239	G	-	8	130741183	GSDMC	1
8:130741320:C:G	GTEx	Esophagus_Mucosa	ENSG00000147697	C	3.28277e-11	7.01696	0.000312239	G	-	8	130741320	GSDMC	1
8:130742257:A:G	GTEx	Esophagus_Mucosa	ENSG00000147697	A	3.28277e-11	7.01696	0.000312239	G	-	8	130742257	GSDMC	1
8:130743547:A:T	GTEx	Esophagus_Mucosa	ENSG00000147697	A	3.28277e-11	7.01696	0.000312239	T	-	8	130743547	GSDMC	1
8:130743745:C:G	GTEx	Esophagus_Mucosa	ENSG00000147697	G	3.28277e-11	7.01696	0.000312239	G	+	8	130743745	GSDMC	1
8:130743801:C:G	GTEx	Esophagus_Mucosa	ENSG00000147697	C	3.28277e-11	7.01696	0.000312239	G	-	8	130743801	GSDMC	1
8:130745576:C:T	GTEx	Esophagus_Mucosa	ENSG00000147697	C	3.28277e-11	7.01696	0.000312239	C	+	8	130745576	GSDMC	1
8:130749290:C:T	GTEx	Esophagus_Mucosa	ENSG00000147697	T	3.28277e-11	7.01696	0.000312239	C	-	8	130749290	GSDMC	1
8:130752372:A:C	GTEx	Esophagus_Mucosa	ENSG00000147697	A	3.28277e-11	7.01696	0.000312239	C	-	8	130752372	GSDMC	1
8:130752725:C:T	GTEx	Esophagus_Mucosa	ENSG00000147697	T	3.28277e-11	7.01696	0.000312239	C	-	8	130752725	GSDMC	1
8:130753603:A:G	GTEx	Esophagus_Mucosa	ENSG00000147697	A	3.28277e-11	7.01696	0.000312239	G	-	8	130753603	GSDMC	1
8:130753742:C:T	GTEx	Esophagus_Mucosa	ENSG00000147697	C	3.28277e-11	7.01696	0.000312239	C	+	8	130753742	GSDMC	1
8:130754719:C:T	GTEx	Esophagus_Mucosa	ENSG00000147697	T	3.28277e-11	7.01696	0.000312239	C	-	8	130754719	GSDMC	1
8:130754887:G:T	GTEx	Esophagus_Mucosa	ENSG00000147697	T	3.28277e-11	7.01696	0.000312239	G	-	8	130754887	GSDMC	1
8:130755205:C:T	GTEx	Esophagus_Mucosa	ENSG00000147697	C	3.28277e-11	7.01696	0.000312239	C	+	8	130755205	GSDMC	1
8:130756531:A:G	GTEx	Esophagus_Mucosa	ENSG00000147697	A	3.28277e-11	7.01696	0.000312239	G	-	8	130756531	GSDMC	1
8:130757584:C:T	GTEx	Esophagus_Mucosa	ENSG00000147697	T	3.28277e-11	7.01696	0.000312239	C	-	8	130757584	GSDMC	1
8:130757820:A:G	GTEx	Esophagus_Mucosa	ENSG00000147697	G	3.28277e-11	7.01696	0.000312239	G	+	8	130757820	GSDMC	1
8:130752408:C:T	GTEx	Esophagus_Mucosa	ENSG00000147697	C	3.37231e-11	7.01229	0.000312239	C	+	8	130752408	GSDMC	1
8:130747520:A:C	GTEx	Esophagus_Mucosa	ENSG00000147697	C	3.3737e-11	7.01222	0.000312239	C	+	8	130747520	GSDMC	1
8:130740779:C:T	GTEx	Esophagus_Mucosa	ENSG00000147697	C	3.41113e-11	7.01031	0.000312239	C	+	8	130740779	GSDMC	1
8:130751025:G:T	GTEx	Esophagus_Mucosa	ENSG00000147697	G	3.60059e-11	7.00092	0.000312239	G	+	8	130751025	GSDMC	1
8:130749375:C:T	GTEx	Esophagus_Mucosa	ENSG00000147697	C	1.35295e-10	6.76863	0.000312239	NA	NA	8	130749375	GSDMC	1
8:130751025:G:T	GTEx	Muscle_Skeletal	ENSG00000147697	G	2.3711e-10	6.54513	0.00030405	G	+	8	130751025	GSDMC	1
8:130751015:C:T	GTEx	Muscle_Skeletal	ENSG00000147697	T	2.39627e-10	6.54334	0.00030405	C	-	8	130751015	GSDMC	1
8:130740779:C:T	GTEx	Muscle_Skeletal	ENSG00000147697	C	2.51232e-10	6.53532	0.00030405	C	+	8	130740779	GSDMC	1
8:130745178:C:G	GTEx	Muscle_Skeletal	ENSG00000147697	G	2.92516e-10	6.50946	0.00030405	G	+	8	130745178	GSDMC	1
8:130752408:C:T	GTEx	Muscle_Skeletal	ENSG00000147697	C	2.9335e-10	6.50898	0.00030405	C	+	8	130752408	GSDMC	1
8:130738972:A:G	GTEx	Esophagus_Mucosa	ENSG00000147697	G	3.66145e-10	6.59077	0.000312239	G	+	8	130738972	GSDMC	1
8:130747520:A:C	GTEx	Muscle_Skeletal	ENSG00000147697	C	3.89475e-10	6.4606	0.00030405	C	+	8	130747520	GSDMC	1
8:130749240:A:T	GTEx	Muscle_Skeletal	ENSG00000147697	A	4.04949e-10	6.45393	0.00030405	T	-	8	130749240	GSDMC	1
8:130741938:G:T	GTEx	Muscle_Skeletal	ENSG00000147697	G	4.29103e-10	6.444	0.00030405	G	+	8	130741938	GSDMC	1
8:130757584:C:T	GTEx	Muscle_Skeletal	ENSG00000147697	T	4.39514e-10	6.43989	0.00030405	C	-	8	130757584	GSDMC	1
8:130757820:A:G	GTEx	Muscle_Skeletal	ENSG00000147697	G	4.39514e-10	6.43989	0.00030405	G	+	8	130757820	GSDMC	1
8:130739528:A:G	GTEx	Muscle_Skeletal	ENSG00000147697	A	4.39911e-10	6.43974	0.00030405	G	-	8	130739528	GSDMC	1
8:130739657:C:T	GTEx	Muscle_Skeletal	ENSG00000147697	T	4.39911e-10	6.43974	0.00030405	C	-	8	130739657	GSDMC	1
8:130740135:G:T	GTEx	Muscle_Skeletal	ENSG00000147697	T	4.39911e-10	6.43974	0.00030405	G	-	8	130740135	GSDMC	1
8:130740522:A:G	GTEx	Muscle_Skeletal	ENSG00000147697	A	4.39911e-10	6.43974	0.00030405	G	-	8	130740522	GSDMC	1
8:130740650:C:T	GTEx	Muscle_Skeletal	ENSG00000147697	C	4.39911e-10	6.43974	0.00030405	C	+	8	130740650	GSDMC	1
8:130740859:C:T	GTEx	Muscle_Skeletal	ENSG00000147697	T	4.39911e-10	6.43974	0.00030405	C	-	8	130740859	GSDMC	1
8:130740898:C:T	GTEx	Muscle_Skeletal	ENSG00000147697	C	4.39911e-10	6.43974	0.00030405	C	+	8	130740898	GSDMC	1
8:130741042:A:G	GTEx	Muscle_Skeletal	ENSG00000147697	A	4.39911e-10	6.43974	0.00030405	G	-	8	130741042	GSDMC	1
8:130741139:A:G	GTEx	Muscle_Skeletal	ENSG00000147697	G	4.39911e-10	6.43974	0.00030405	G	+	8	130741139	GSDMC	1
8:130741183:G:T	GTEx	Muscle_Skeletal	ENSG00000147697	T	4.39911e-10	6.43974	0.00030405	G	-	8	130741183	GSDMC	1
8:130741320:C:G	GTEx	Muscle_Skeletal	ENSG00000147697	C	4.39911e-10	6.43974	0.00030405	G	-	8	130741320	GSDMC	1
8:130742257:A:G	GTEx	Muscle_Skeletal	ENSG00000147697	A	4.39911e-10	6.43974	0.00030405	G	-	8	130742257	GSDMC	1
8:130743547:A:T	GTEx	Muscle_Skeletal	ENSG00000147697	A	4.39911e-10	6.43974	0.00030405	T	-	8	130743547	GSDMC	1
8:130743745:C:G	GTEx	Muscle_Skeletal	ENSG00000147697	G	4.39911e-10	6.43974	0.00030405	G	+	8	130743745	GSDMC	1
8:130743801:C:G	GTEx	Muscle_Skeletal	ENSG00000147697	C	4.39911e-10	6.43974	0.00030405	G	-	8	130743801	GSDMC	1
8:130745576:C:T	GTEx	Muscle_Skeletal	ENSG00000147697	C	4.39911e-10	6.43974	0.00030405	C	+	8	130745576	GSDMC	1
8:130749290:C:T	GTEx	Muscle_Skeletal	ENSG00000147697	T	4.39911e-10	6.43974	0.00030405	C	-	8	130749290	GSDMC	1
8:130752372:A:C	GTEx	Muscle_Skeletal	ENSG00000147697	A	4.39911e-10	6.43974	0.00030405	C	-	8	130752372	GSDMC	1
8:130752725:C:T	GTEx	Muscle_Skeletal	ENSG00000147697	T	4.39911e-10	6.43974	0.00030405	C	-	8	130752725	GSDMC	1
8:130753603:A:G	GTEx	Muscle_Skeletal	ENSG00000147697	A	4.39911e-10	6.43974	0.00030405	G	-	8	130753603	GSDMC	1
8:130753742:C:T	GTEx	Muscle_Skeletal	ENSG00000147697	C	4.39911e-10	6.43974	0.00030405	C	+	8	130753742	GSDMC	1
8:130754719:C:T	GTEx	Muscle_Skeletal	ENSG00000147697	T	4.39911e-10	6.43974	0.00030405	C	-	8	130754719	GSDMC	1
8:130754887:G:T	GTEx	Muscle_Skeletal	ENSG00000147697	T	4.39911e-10	6.43974	0.00030405	G	-	8	130754887	GSDMC	1
8:130755205:C:T	GTEx	Muscle_Skeletal	ENSG00000147697	C	4.39911e-10	6.43974	0.00030405	C	+	8	130755205	GSDMC	1
8:130756531:A:G	GTEx	Muscle_Skeletal	ENSG00000147697	A	4.39911e-10	6.43974	0.00030405	G	-	8	130756531	GSDMC	1
8:130740400:G:T	GTEx	Muscle_Skeletal	ENSG00000147697	T	4.46109e-10	6.43734	0.00030405	G	-	8	130740400	GSDMC	1
8:130718712:C:T	GTEx	Skin_Sun_Exposed_Lower_leg	ENSG00000147697	C	4.47847e-10	6.48364	0.00028813	C	+	8	130718712	GSDMC	1
8:130718772:C:T	GTEx	Skin_Sun_Exposed_Lower_leg	ENSG00000147697	C	4.47847e-10	6.48364	0.00028813	C	+	8	130718772	GSDMC	1
8:130723792:C:T	GTEx	Skin_Sun_Exposed_Lower_leg	ENSG00000147697	C	4.47847e-10	6.48364	0.00028813	C	+	8	130723792	GSDMC	1
8:130719623:A:G	GTEx	Skin_Sun_Exposed_Lower_leg	ENSG00000147697	A	4.87214e-10	6.46887	0.00028813	G	-	8	130719623	GSDMC	1
8:130738457:C:T	GTEx	Esophagus_Mucosa	ENSG00000147697	T	5.04953e-10	6.53272	0.000312239	C	-	8	130738457	GSDMC	1
8:130717716:A:G	GTEx	Skin_Sun_Exposed_Lower_leg	ENSG00000147697	G	6.50874e-10	6.41791	0.00028813	G	+	8	130717716	GSDMC	1
8:130759579:C:T	GTEx	Muscle_Skeletal	ENSG00000147697	T	6.82362e-10	6.36411	0.00030405	C	-	8	130759579	GSDMC	1
8:130759766:A:G	GTEx	Muscle_Skeletal	ENSG00000147697	G	6.82362e-10	6.36411	0.00030405	G	+	8	130759766	GSDMC	1
8:130747251:A:C	GTEx	Esophagus_Mucosa	ENSG00000147697	A	8.77116e-10	6.43227	0.000312239	C	-	8	130747251	GSDMC	1
8:130736854:A:G	GTEx	Esophagus_Mucosa	ENSG00000147697	G	9.34917e-10	6.42059	0.000312239	G	+	8	130736854	GSDMC	1
8:130759999:A:G	GTEx	Muscle_Skeletal	ENSG00000147697	A	1.17981e-09	6.26885	0.00030405	G	-	8	130759999	GSDMC	1
8:130743726:A:C	GTEx	Esophagus_Mucosa	ENSG00000147697	C	1.98773e-09	6.28161	0.000312239	C	+	8	130743726	GSDMC	1
8:130718020:A:G	GTEx	Esophagus_Mucosa	ENSG00000147697	A	4.74256e-09	6.11893	0.000312239	G	-	8	130718020	GSDMC	1
8:130718859:A:G	GTEx	Esophagus_Mucosa	ENSG00000147697	G	4.8285e-09	6.11554	0.000312239	G	+	8	130718859	GSDMC	1
8:130719567:A:T	GTEx	Esophagus_Mucosa	ENSG00000147697	T	4.8285e-09	6.11554	0.000312239	T	+	8	130719567	GSDMC	1
8:130719718:A:T	GTEx	Esophagus_Mucosa	ENSG00000147697	T	4.83312e-09	6.11536	0.000312239	T	+	8	130719718	GSDMC	1
8:130723728:A:G	GTEx	Esophagus_Mucosa	ENSG00000147697	G	4.90606e-09	6.11253	0.000312239	G	+	8	130723728	GSDMC	1
8:130725665:C:T	GTEx	Esophagus_Mucosa	ENSG00000147697	T	4.90606e-09	6.11253	0.000312239	C	-	8	130725665	GSDMC	1
8:130738457:C:T	GTEx	Muscle_Skeletal	ENSG00000147697	T	8.94879e-09	5.90659	0.00030405	C	-	8	130738457	GSDMC	1
8:130738972:A:G	GTEx	Muscle_Skeletal	ENSG00000147697	G	1.36379e-08	5.82915	0.00030405	G	+	8	130738972	GSDMC	1
8:130718020:A:G	GTEx	Skin_Sun_Exposed_Lower_leg	ENSG00000147697	A	1.79375e-08	5.81278	0.00028813	G	-	8	130718020	GSDMC	1
8:130720646:C:G	GTEx	Esophagus_Mucosa	ENSG00000147697	C	2.08734e-08	5.83504	0.000312239	G	-	8	130720646	GSDMC	1
8:130719567:A:T	GTEx	Skin_Sun_Exposed_Lower_leg	ENSG00000147697	T	2.16614e-08	5.77702	0.00028813	T	+	8	130719567	GSDMC	1
8:130718859:A:G	GTEx	Skin_Sun_Exposed_Lower_leg	ENSG00000147697	G	2.16688e-08	5.77696	0.00028813	G	+	8	130718859	GSDMC	1
8:130719718:A:T	GTEx	Skin_Sun_Exposed_Lower_leg	ENSG00000147697	T	2.16811e-08	5.77685	0.00028813	T	+	8	130719718	GSDMC	1
8:130723728:A:G	GTEx	Skin_Sun_Exposed_Lower_leg	ENSG00000147697	G	2.18908e-08	5.77502	0.00028813	G	+	8	130723728	GSDMC	1
8:130725665:C:T	GTEx	Skin_Sun_Exposed_Lower_leg	ENSG00000147697	T	2.18908e-08	5.77502	0.00028813	C	-	8	130725665	GSDMC	1
8:130731244:A:C	GTEx	Esophagus_Mucosa	ENSG00000147697	C	3.63647e-08	5.72634	0.000312239	C	+	8	130731244	GSDMC	1
8:130737601:C:T	GTEx	Esophagus_Mucosa	ENSG00000147697	T	3.92737e-08	5.71116	0.000312239	C	-	8	130737601	GSDMC	1
8:130743726:A:C	GTEx	Muscle_Skeletal	ENSG00000147697	C	3.97913e-08	5.62876	0.00030405	C	+	8	130743726	GSDMC	1
8:130730280:A:C	GTEx	Esophagus_Mucosa	ENSG00000147697	A	4.13474e-08	5.701	0.000312239	C	-	8	130730280	GSDMC	1
8:130734461:G:T	GTEx	Esophagus_Mucosa	ENSG00000147697	T	4.14122e-08	5.70069	0.000312239	G	-	8	130734461	GSDMC	1
8:130735330:A:C	GTEx	Esophagus_Mucosa	ENSG00000147697	A	4.14122e-08	5.70069	0.000312239	C	-	8	130735330	GSDMC	1
8:130735460:C:T	GTEx	Esophagus_Mucosa	ENSG00000147697	T	4.14122e-08	5.70069	0.000312239	C	-	8	130735460	GSDMC	1
8:130736697:A:C	GTEx	Esophagus_Mucosa	ENSG00000147697	C	4.14122e-08	5.70069	0.000312239	C	+	8	130736697	GSDMC	1
8:130736929:A:T	GTEx	Esophagus_Mucosa	ENSG00000147697	T	4.14122e-08	5.70069	0.000312239	T	+	8	130736929	GSDMC	1
8:130737546:G:T	GTEx	Esophagus_Mucosa	ENSG00000147697	G	4.14122e-08	5.70069	0.000312239	G	+	8	130737546	GSDMC	1
8:130737391:C:T	GTEx	Esophagus_Mucosa	ENSG00000147697	C	4.24119e-08	5.69597	0.000312239	C	+	8	130737391	GSDMC	1
8:130731402:C:T	GTEx	Esophagus_Mucosa	ENSG00000147697	T	4.30748e-08	5.6929	0.000312239	C	-	8	130731402	GSDMC	1
8:130728361:A:T	GTEx	Esophagus_Mucosa	ENSG00000147697	A	4.76063e-08	5.67309	0.000312239	T	-	8	130728361	GSDMC	1
8:130731376:C:T	GTEx	Esophagus_Mucosa	ENSG00000147697	T	5.59135e-08	5.64113	0.000312239	C	-	8	130731376	GSDMC	1
8:130732739:C:T	GTEx	Esophagus_Mucosa	ENSG00000147697	C	6.12397e-08	5.623	0.000312239	C	+	8	130732739	GSDMC	1
8:130747251:A:C	GTEx	Muscle_Skeletal	ENSG00000147697	A	6.6534e-08	5.53059	0.00030405	C	-	8	130747251	GSDMC	1
8:130749375:C:T	GTEx	Muscle_Skeletal	ENSG00000147697	C	7.79509e-08	5.50008	0.00030405	NA	NA	8	130749375	GSDMC	1
8:130720646:C:G	GTEx	Skin_Sun_Exposed_Lower_leg	ENSG00000147697	C	9.67458e-08	5.48745	0.00028813	G	-	8	130720646	GSDMC	1
8:130738972:A:G	GTEx	Skin_Sun_Exposed_Lower_leg	ENSG00000147697	G	1.71569e-07	5.37359	0.00028813	G	+	8	130738972	GSDMC	1
8:130736854:A:G	GTEx	Muscle_Skeletal	ENSG00000147697	G	1.90938e-07	5.32496	0.00030405	G	+	8	130736854	GSDMC	1
8:130759579:C:T	GTEx	Skin_Sun_Exposed_Lower_leg	ENSG00000147697	T	2.30253e-07	5.31443	0.00028813	C	-	8	130759579	GSDMC	1
8:130759766:A:G	GTEx	Skin_Sun_Exposed_Lower_leg	ENSG00000147697	G	2.30253e-07	5.31443	0.00028813	G	+	8	130759766	GSDMC	1
8:130731376:C:T	GTEx	Muscle_Skeletal	ENSG00000147697	T	2.73919e-07	5.25314	0.00030405	C	-	8	130731376	GSDMC	1
8:130731402:C:T	GTEx	Muscle_Skeletal	ENSG00000147697	T	3.01707e-07	5.23378	0.00030405	C	-	8	130731402	GSDMC	1
8:130732739:C:T	GTEx	Muscle_Skeletal	ENSG00000147697	C	3.0253e-07	5.23323	0.00030405	C	+	8	130732739	GSDMC	1
8:130740779:C:T	GTEx	Heart_Left_Ventricle	ENSG00000147697	C	3.43903e-07	5.33128	0.00534247	C	+	8	130740779	GSDMC	1
8:130738457:C:T	GTEx	Skin_Sun_Exposed_Lower_leg	ENSG00000147697	T	3.64672e-07	5.22096	0.00028813	C	-	8	130738457	GSDMC	1
8:130737601:C:T	GTEx	Muscle_Skeletal	ENSG00000147697	T	4.34089e-07	5.16039	0.00030405	C	-	8	130737601	GSDMC	1
8:130734461:G:T	GTEx	Muscle_Skeletal	ENSG00000147697	T	4.36821e-07	5.15911	0.00030405	G	-	8	130734461	GSDMC	1
8:130735330:A:C	GTEx	Muscle_Skeletal	ENSG00000147697	A	4.36821e-07	5.15911	0.00030405	C	-	8	130735330	GSDMC	1
8:130735460:C:T	GTEx	Muscle_Skeletal	ENSG00000147697	T	4.36821e-07	5.15911	0.00030405	C	-	8	130735460	GSDMC	1
8:130736697:A:C	GTEx	Muscle_Skeletal	ENSG00000147697	C	4.36821e-07	5.15911	0.00030405	C	+	8	130736697	GSDMC	1
8:130736929:A:T	GTEx	Muscle_Skeletal	ENSG00000147697	T	4.36821e-07	5.15911	0.00030405	T	+	8	130736929	GSDMC	1
8:130737546:G:T	GTEx	Muscle_Skeletal	ENSG00000147697	G	4.36821e-07	5.15911	0.00030405	G	+	8	130737546	GSDMC	1
8:130749240:A:T	GTEx	Heart_Left_Ventricle	ENSG00000147697	A	4.46836e-07	5.2747	0.00534247	T	-	8	130749240	GSDMC	1
8:130730280:A:C	GTEx	Muscle_Skeletal	ENSG00000147697	A	4.48645e-07	5.15369	0.00030405	C	-	8	130730280	GSDMC	1
8:130731402:C:T	GTEx	Skin_Sun_Exposed_Lower_leg	ENSG00000147697	T	4.80527e-07	5.16428	0.00028813	C	-	8	130731402	GSDMC	1
8:130737391:C:T	GTEx	Muscle_Skeletal	ENSG00000147697	C	4.80643e-07	5.13969	0.00030405	C	+	8	130737391	GSDMC	1
8:130728361:A:T	GTEx	Muscle_Skeletal	ENSG00000147697	A	4.83832e-07	5.13834	0.00030405	T	-	8	130728361	GSDMC	1
8:130759579:C:T	GTEx	Heart_Left_Ventricle	ENSG00000147697	T	4.86868e-07	5.25608	0.00534247	C	-	8	130759579	GSDMC	1
8:130759766:A:G	GTEx	Heart_Left_Ventricle	ENSG00000147697	G	4.86868e-07	5.25608	0.00534247	G	+	8	130759766	GSDMC	1
8:130759999:A:G	GTEx	Heart_Left_Ventricle	ENSG00000147697	A	4.86868e-07	5.25608	0.00534247	G	-	8	130759999	GSDMC	1
8:130737391:C:T	GTEx	Skin_Sun_Exposed_Lower_leg	ENSG00000147697	C	5.64825e-07	5.13085	0.00028813	C	+	8	130737391	GSDMC	1
8:130740400:G:T	GTEx	Heart_Left_Ventricle	ENSG00000147697	T	6.25754e-07	5.20136	0.00534247	G	-	8	130740400	GSDMC	1
8:130737601:C:T	GTEx	Skin_Sun_Exposed_Lower_leg	ENSG00000147697	T	6.28775e-07	5.10858	0.00028813	C	-	8	130737601	GSDMC	1
8:130731244:A:C	GTEx	Skin_Sun_Exposed_Lower_leg	ENSG00000147697	C	6.61253e-07	5.0981	0.00028813	C	+	8	130731244	GSDMC	1
8:130730280:A:C	GTEx	Skin_Sun_Exposed_Lower_leg	ENSG00000147697	A	6.68108e-07	5.09595	0.00028813	C	-	8	130730280	GSDMC	1
8:130717755:A:G	GTEx	Thyroid	ENSG00000147697	G	6.6958e-07	5.10856	0.00507065	G	+	8	130717755	GSDMC	1
8:130734461:G:T	GTEx	Skin_Sun_Exposed_Lower_leg	ENSG00000147697	T	6.74923e-07	5.09383	0.00028813	G	-	8	130734461	GSDMC	1
8:130735330:A:C	GTEx	Skin_Sun_Exposed_Lower_leg	ENSG00000147697	A	6.74923e-07	5.09383	0.00028813	C	-	8	130735330	GSDMC	1
8:130735460:C:T	GTEx	Skin_Sun_Exposed_Lower_leg	ENSG00000147697	T	6.74923e-07	5.09383	0.00028813	C	-	8	130735460	GSDMC	1
8:130736697:A:C	GTEx	Skin_Sun_Exposed_Lower_leg	ENSG00000147697	C	6.74923e-07	5.09383	0.00028813	C	+	8	130736697	GSDMC	1
8:130736929:A:T	GTEx	Skin_Sun_Exposed_Lower_leg	ENSG00000147697	T	6.74923e-07	5.09383	0.00028813	T	+	8	130736929	GSDMC	1
8:130737546:G:T	GTEx	Skin_Sun_Exposed_Lower_leg	ENSG00000147697	G	6.74923e-07	5.09383	0.00028813	G	+	8	130737546	GSDMC	1
8:130739528:A:G	GTEx	Heart_Left_Ventricle	ENSG00000147697	A	7.56379e-07	5.15978	0.00534247	G	-	8	130739528	GSDMC	1
8:130739657:C:T	GTEx	Heart_Left_Ventricle	ENSG00000147697	T	7.56379e-07	5.15978	0.00534247	C	-	8	130739657	GSDMC	1
8:130740135:G:T	GTEx	Heart_Left_Ventricle	ENSG00000147697	T	7.56379e-07	5.15978	0.00534247	G	-	8	130740135	GSDMC	1
8:130740522:A:G	GTEx	Heart_Left_Ventricle	ENSG00000147697	A	7.56379e-07	5.15978	0.00534247	G	-	8	130740522	GSDMC	1
8:130740650:C:T	GTEx	Heart_Left_Ventricle	ENSG00000147697	C	7.56379e-07	5.15978	0.00534247	C	+	8	130740650	GSDMC	1
8:130740859:C:T	GTEx	Heart_Left_Ventricle	ENSG00000147697	T	7.56379e-07	5.15978	0.00534247	C	-	8	130740859	GSDMC	1
8:130740898:C:T	GTEx	Heart_Left_Ventricle	ENSG00000147697	C	7.56379e-07	5.15978	0.00534247	C	+	8	130740898	GSDMC	1
8:130741042:A:G	GTEx	Heart_Left_Ventricle	ENSG00000147697	A	7.56379e-07	5.15978	0.00534247	G	-	8	130741042	GSDMC	1
8:130741139:A:G	GTEx	Heart_Left_Ventricle	ENSG00000147697	G	7.56379e-07	5.15978	0.00534247	G	+	8	130741139	GSDMC	1
8:130741183:G:T	GTEx	Heart_Left_Ventricle	ENSG00000147697	T	7.56379e-07	5.15978	0.00534247	G	-	8	130741183	GSDMC	1
8:130741320:C:G	GTEx	Heart_Left_Ventricle	ENSG00000147697	C	7.56379e-07	5.15978	0.00534247	G	-	8	130741320	GSDMC	1
8:130742257:A:G	GTEx	Heart_Left_Ventricle	ENSG00000147697	A	7.56379e-07	5.15978	0.00534247	G	-	8	130742257	GSDMC	1
8:130743547:A:T	GTEx	Heart_Left_Ventricle	ENSG00000147697	A	7.56379e-07	5.15978	0.00534247	T	-	8	130743547	GSDMC	1
8:130743745:C:G	GTEx	Heart_Left_Ventricle	ENSG00000147697	G	7.56379e-07	5.15978	0.00534247	G	+	8	130743745	GSDMC	1
8:130743801:C:G	GTEx	Heart_Left_Ventricle	ENSG00000147697	C	7.56379e-07	5.15978	0.00534247	G	-	8	130743801	GSDMC	1
8:130745576:C:T	GTEx	Heart_Left_Ventricle	ENSG00000147697	C	7.56379e-07	5.15978	0.00534247	C	+	8	130745576	GSDMC	1
8:130749290:C:T	GTEx	Heart_Left_Ventricle	ENSG00000147697	T	7.56379e-07	5.15978	0.00534247	C	-	8	130749290	GSDMC	1
8:130752372:A:C	GTEx	Heart_Left_Ventricle	ENSG00000147697	A	7.56379e-07	5.15978	0.00534247	C	-	8	130752372	GSDMC	1
8:130752725:C:T	GTEx	Heart_Left_Ventricle	ENSG00000147697	T	7.56379e-07	5.15978	0.00534247	C	-	8	130752725	GSDMC	1
8:130753603:A:G	GTEx	Heart_Left_Ventricle	ENSG00000147697	A	7.56379e-07	5.15978	0.00534247	G	-	8	130753603	GSDMC	1
8:130753742:C:T	GTEx	Heart_Left_Ventricle	ENSG00000147697	C	7.56379e-07	5.15978	0.00534247	C	+	8	130753742	GSDMC	1
8:130754719:C:T	GTEx	Heart_Left_Ventricle	ENSG00000147697	T	7.56379e-07	5.15978	0.00534247	C	-	8	130754719	GSDMC	1
8:130754887:G:T	GTEx	Heart_Left_Ventricle	ENSG00000147697	T	7.56379e-07	5.15978	0.00534247	G	-	8	130754887	GSDMC	1
8:130755205:C:T	GTEx	Heart_Left_Ventricle	ENSG00000147697	C	7.56379e-07	5.15978	0.00534247	C	+	8	130755205	GSDMC	1
8:130756531:A:G	GTEx	Heart_Left_Ventricle	ENSG00000147697	A	7.56379e-07	5.15978	0.00534247	G	-	8	130756531	GSDMC	1
8:130757584:C:T	GTEx	Heart_Left_Ventricle	ENSG00000147697	T	7.56379e-07	5.15978	0.00534247	C	-	8	130757584	GSDMC	1
8:130757820:A:G	GTEx	Heart_Left_Ventricle	ENSG00000147697	G	7.56379e-07	5.15978	0.00534247	G	+	8	130757820	GSDMC	1
8:130741938:G:T	GTEx	Heart_Left_Ventricle	ENSG00000147697	G	7.67939e-07	5.15644	0.00534247	G	+	8	130741938	GSDMC	1
8:130747520:A:C	GTEx	Heart_Left_Ventricle	ENSG00000147697	C	7.79674e-07	5.15311	0.00534247	C	+	8	130747520	GSDMC	1
8:130731244:A:C	GTEx	Muscle_Skeletal	ENSG00000147697	C	8.48022e-07	5.0231	0.00030405	C	+	8	130731244	GSDMC	1
8:130743726:A:C	GTEx	Heart_Left_Ventricle	ENSG00000147697	C	8.68631e-07	5.12929	0.00534247	C	+	8	130743726	GSDMC	1
8:130752408:C:T	GTEx	Heart_Left_Ventricle	ENSG00000147697	C	9.76302e-07	5.10346	0.00534247	C	+	8	130752408	GSDMC	1
8:130718020:A:G	GTEx	Muscle_Skeletal	ENSG00000147697	A	1.05477e-06	4.97773	0.00030405	G	-	8	130718020	GSDMC	1
8:130728361:A:T	GTEx	Skin_Sun_Exposed_Lower_leg	ENSG00000147697	A	1.18903e-06	4.97474	0.00028813	T	-	8	130728361	GSDMC	1
8:130751025:G:T	GTEx	Heart_Left_Ventricle	ENSG00000147697	G	1.23451e-06	5.05132	0.00534247	G	+	8	130751025	GSDMC	1
8:130759999:A:G	GTEx	Skin_Sun_Exposed_Lower_leg	ENSG00000147697	A	1.23569e-06	4.96656	0.00028813	G	-	8	130759999	GSDMC	1
8:130718859:A:G	GTEx	Muscle_Skeletal	ENSG00000147697	G	1.34064e-06	4.92748	0.00030405	G	+	8	130718859	GSDMC	1
8:130719567:A:T	GTEx	Muscle_Skeletal	ENSG00000147697	T	1.34153e-06	4.92734	0.00030405	T	+	8	130719567	GSDMC	1
8:130719718:A:T	GTEx	Muscle_Skeletal	ENSG00000147697	T	1.34157e-06	4.92734	0.00030405	T	+	8	130719718	GSDMC	1
8:130723728:A:G	GTEx	Muscle_Skeletal	ENSG00000147697	G	1.34371e-06	4.927	0.00030405	G	+	8	130723728	GSDMC	1
8:130725665:C:T	GTEx	Muscle_Skeletal	ENSG00000147697	T	1.34371e-06	4.927	0.00030405	C	-	8	130725665	GSDMC	1
8:130732739:C:T	GTEx	Skin_Sun_Exposed_Lower_leg	ENSG00000147697	C	1.35288e-06	4.94728	0.00028813	C	+	8	130732739	GSDMC	1
8:130751015:C:T	GTEx	Heart_Left_Ventricle	ENSG00000147697	T	1.55909e-06	4.99911	0.00534247	C	-	8	130751015	GSDMC	1
8:130736854:A:G	GTEx	Heart_Left_Ventricle	ENSG00000147697	G	1.70881e-06	4.97851	0.00534247	G	+	8	130736854	GSDMC	1
8:130745178:C:G	GTEx	Heart_Left_Ventricle	ENSG00000147697	G	2.00256e-06	4.94273	0.00534247	G	+	8	130745178	GSDMC	1
8:130731376:C:T	GTEx	Skin_Sun_Exposed_Lower_leg	ENSG00000147697	T	2.15245e-06	4.84756	0.00028813	C	-	8	130731376	GSDMC	1
8:130749375:C:T	GTEx	Heart_Left_Ventricle	ENSG00000147697	C	2.36658e-06	4.90487	0.00534247	NA	NA	8	130749375	GSDMC	1
8:130747251:A:C	GTEx	Heart_Left_Ventricle	ENSG00000147697	A	3.15889e-06	4.83895	0.00534247	C	-	8	130747251	GSDMC	1
8:130717755:A:G	GTEx	Skin_Sun_Exposed_Lower_leg	ENSG00000147697	G	3.96707e-06	4.71381	0.00028813	G	+	8	130717755	GSDMC	1
8:130745178:C:G	GTEx	Skin_Sun_Exposed_Lower_leg	ENSG00000147697	G	4.0327e-06	4.71018	0.00028813	G	+	8	130745178	GSDMC	1
8:130749375:C:T	GTEx	Skin_Sun_Exposed_Lower_leg	ENSG00000147697	C	4.12479e-06	4.70518	0.00028813	NA	NA	8	130749375	GSDMC	1
8:130743726:A:C	GTEx	Skin_Sun_Exposed_Lower_leg	ENSG00000147697	C	6.43855e-06	4.60577	0.00028813	C	+	8	130743726	GSDMC	1
8:130717755:A:G	GTEx	Esophagus_Mucosa	ENSG00000147697	G	7.95492e-06	4.58369	0.000312239	G	+	8	130717755	GSDMC	1
8:130740779:C:T	GTEx	Skin_Sun_Exposed_Lower_leg	ENSG00000147697	C	8.78392e-06	4.53543	0.00028813	C	+	8	130740779	GSDMC	1
8:130741938:G:T	GTEx	Skin_Sun_Exposed_Lower_leg	ENSG00000147697	G	8.79854e-06	4.53505	0.00028813	G	+	8	130741938	GSDMC	1
8:130720646:C:G	GTEx	Muscle_Skeletal	ENSG00000147697	C	8.96296e-06	4.51394	0.00030405	G	-	8	130720646	GSDMC	1
8:130747520:A:C	GTEx	Skin_Sun_Exposed_Lower_leg	ENSG00000147697	C	9.03425e-06	4.52903	0.00028813	C	+	8	130747520	GSDMC	1
8:130739528:A:G	GTEx	Skin_Sun_Exposed_Lower_leg	ENSG00000147697	A	9.25711e-06	4.52347	0.00028813	G	-	8	130739528	GSDMC	1
8:130739657:C:T	GTEx	Skin_Sun_Exposed_Lower_leg	ENSG00000147697	T	9.25711e-06	4.52347	0.00028813	C	-	8	130739657	GSDMC	1
8:130740135:G:T	GTEx	Skin_Sun_Exposed_Lower_leg	ENSG00000147697	T	9.25711e-06	4.52347	0.00028813	G	-	8	130740135	GSDMC	1
8:130740522:A:G	GTEx	Skin_Sun_Exposed_Lower_leg	ENSG00000147697	A	9.25711e-06	4.52347	0.00028813	G	-	8	130740522	GSDMC	1
8:130740650:C:T	GTEx	Skin_Sun_Exposed_Lower_leg	ENSG00000147697	C	9.25711e-06	4.52347	0.00028813	C	+	8	130740650	GSDMC	1
8:130740859:C:T	GTEx	Skin_Sun_Exposed_Lower_leg	ENSG00000147697	T	9.25711e-06	4.52347	0.00028813	C	-	8	130740859	GSDMC	1
8:130740898:C:T	GTEx	Skin_Sun_Exposed_Lower_leg	ENSG00000147697	C	9.25711e-06	4.52347	0.00028813	C	+	8	130740898	GSDMC	1
8:130741042:A:G	GTEx	Skin_Sun_Exposed_Lower_leg	ENSG00000147697	A	9.25711e-06	4.52347	0.00028813	G	-	8	130741042	GSDMC	1
8:130741139:A:G	GTEx	Skin_Sun_Exposed_Lower_leg	ENSG00000147697	G	9.25711e-06	4.52347	0.00028813	G	+	8	130741139	GSDMC	1
8:130741183:G:T	GTEx	Skin_Sun_Exposed_Lower_leg	ENSG00000147697	T	9.25711e-06	4.52347	0.00028813	G	-	8	130741183	GSDMC	1
8:130741320:C:G	GTEx	Skin_Sun_Exposed_Lower_leg	ENSG00000147697	C	9.25711e-06	4.52347	0.00028813	G	-	8	130741320	GSDMC	1
8:130742257:A:G	GTEx	Skin_Sun_Exposed_Lower_leg	ENSG00000147697	A	9.25711e-06	4.52347	0.00028813	G	-	8	130742257	GSDMC	1
8:130743547:A:T	GTEx	Skin_Sun_Exposed_Lower_leg	ENSG00000147697	A	9.25711e-06	4.52347	0.00028813	T	-	8	130743547	GSDMC	1
8:130743745:C:G	GTEx	Skin_Sun_Exposed_Lower_leg	ENSG00000147697	G	9.25711e-06	4.52347	0.00028813	G	+	8	130743745	GSDMC	1
8:130743801:C:G	GTEx	Skin_Sun_Exposed_Lower_leg	ENSG00000147697	C	9.25711e-06	4.52347	0.00028813	G	-	8	130743801	GSDMC	1
8:130745576:C:T	GTEx	Skin_Sun_Exposed_Lower_leg	ENSG00000147697	C	9.25711e-06	4.52347	0.00028813	C	+	8	130745576	GSDMC	1
8:130749290:C:T	GTEx	Skin_Sun_Exposed_Lower_leg	ENSG00000147697	T	9.25711e-06	4.52347	0.00028813	C	-	8	130749290	GSDMC	1
8:130752372:A:C	GTEx	Skin_Sun_Exposed_Lower_leg	ENSG00000147697	A	9.25711e-06	4.52347	0.00028813	C	-	8	130752372	GSDMC	1
8:130752725:C:T	GTEx	Skin_Sun_Exposed_Lower_leg	ENSG00000147697	T	9.25711e-06	4.52347	0.00028813	C	-	8	130752725	GSDMC	1
8:130753603:A:G	GTEx	Skin_Sun_Exposed_Lower_leg	ENSG00000147697	A	9.25711e-06	4.52347	0.00028813	G	-	8	130753603	GSDMC	1
8:130753742:C:T	GTEx	Skin_Sun_Exposed_Lower_leg	ENSG00000147697	C	9.25711e-06	4.52347	0.00028813	C	+	8	130753742	GSDMC	1
8:130754719:C:T	GTEx	Skin_Sun_Exposed_Lower_leg	ENSG00000147697	T	9.25711e-06	4.52347	0.00028813	C	-	8	130754719	GSDMC	1
8:130754887:G:T	GTEx	Skin_Sun_Exposed_Lower_leg	ENSG00000147697	T	9.25711e-06	4.52347	0.00028813	G	-	8	130754887	GSDMC	1
8:130755205:C:T	GTEx	Skin_Sun_Exposed_Lower_leg	ENSG00000147697	C	9.25711e-06	4.52347	0.00028813	C	+	8	130755205	GSDMC	1
8:130756531:A:G	GTEx	Skin_Sun_Exposed_Lower_leg	ENSG00000147697	A	9.25711e-06	4.52347	0.00028813	G	-	8	130756531	GSDMC	1
8:130757584:C:T	GTEx	Skin_Sun_Exposed_Lower_leg	ENSG00000147697	T	9.2608e-06	4.52338	0.00028813	C	-	8	130757584	GSDMC	1
8:130757820:A:G	GTEx	Skin_Sun_Exposed_Lower_leg	ENSG00000147697	G	9.2608e-06	4.52338	0.00028813	G	+	8	130757820	GSDMC	1
8:130740400:G:T	GTEx	Skin_Sun_Exposed_Lower_leg	ENSG00000147697	T	1.03512e-05	4.49791	0.00028813	G	-	8	130740400	GSDMC	1
8:130752408:C:T	GTEx	Skin_Sun_Exposed_Lower_leg	ENSG00000147697	C	1.04062e-05	4.4967	0.00028813	C	+	8	130752408	GSDMC	1
8:130736854:A:G	GTEx	Skin_Sun_Exposed_Lower_leg	ENSG00000147697	G	1.19941e-05	4.46404	0.00028813	G	+	8	130736854	GSDMC	1

## Sheet: 7.ROADMAP results
7. Functional annotation (SNPs LD r2>0.6), E nr = ROADMAP identifier
uniqID	CADD	RDB	E001	E002	E003	E004	E005	E006	E007	E008	E009	E010	E011	E012	E013	E014	E015	E016	E017	E018	E019	E020	E021	E022	E023	E024	E025	E026	E027	E028	E029	E030	E031	E032	E033	E034	E035	E036	E037	E038	E039	E040	E041	E042	E043	E044	E045	E046	E047
8:130717716:A:G	4.277	7	15	14	15	15	5	5	15	15	15	15	14	15	15	15	15	15	14	14	15	15	15	15	15	15	5	15	15	5	15	15	15	15	15	14	15	15	15	15	15	15	15	15	15	15	15	15	15
8:130717755:A:G	2.716	7	15	14	15	15	5	5	15	15	15	15	14	15	15	15	15	15	14	14	15	15	15	15	15	15	5	15	15	5	15	15	15	15	15	14	15	15	15	15	15	15	15	15	15	15	15	15	15
8:130718020:A:G	0.86	7	15	15	14	15	5	5	15	15	15	15	14	15	9	15	15	15	14	14	15	15	15	15	15	15	5	15	15	5	15	15	15	15	15	14	15	15	15	15	15	15	15	15	15	15	15	15	15
8:130718712:C:T	2.743	7	9	15	14	15	5	5	15	15	15	15	14	15	9	15	15	15	14	14	15	15	15	15	9	15	5	15	9	5	15	15	15	15	15	14	15	15	15	15	15	15	15	15	14	15	15	15	15
8:130718772:C:T	2.216	7	9	15	14	15	5	5	15	15	15	15	14	15	9	15	15	15	14	14	15	15	15	15	9	15	5	15	9	5	15	15	15	15	15	14	15	15	15	15	15	15	15	15	14	15	15	15	15
8:130718859:A:G	3.483	6	9	15	14	15	5	5	15	15	15	15	14	15	9	15	15	15	14	14	15	15	15	15	9	15	5	15	9	5	15	15	15	15	15	14	15	15	15	15	15	15	15	15	14	15	15	15	15
8:130719443:A:G	1.387	5	15	15	14	15	5	5	15	15	15	15	14	15	7	15	15	15	14	14	15	15	15	15	15	15	5	15	15	7	15	15	15	15	15	14	15	15	15	15	15	15	15	15	14	15	15	15	15
8:130719567:A:T	1.255	2b	15	15	14	15	5	5	15	15	15	15	14	15	7	15	15	15	14	14	15	15	15	15	15	15	5	15	15	7	15	15	15	15	15	14	15	15	15	15	15	15	15	15	14	15	15	15	15
8:130719623:A:G	2.521	5	15	15	14	15	5	5	15	15	15	15	14	15	7	15	15	15	14	14	15	15	15	15	15	15	5	7	15	7	15	15	15	15	15	14	15	15	15	15	15	15	15	15	14	15	15	15	15
8:130719718:A:T	1.131	3a	15	15	14	15	5	5	15	15	15	15	14	15	7	15	15	15	14	14	15	15	15	15	15	15	5	7	15	7	15	15	15	15	15	14	15	15	15	15	15	15	15	15	14	15	15	15	15
8:130720646:C:G	1.543	4	7	15	14	5	7	7	15	15	15	15	5	15	7	15	15	15	7	15	15	15	15	15	7	15	7	7	15	7	15	15	15	15	15	14	15	15	15	15	15	14	15	15	15	15	15	15	15
8:130721420:C:T	0.119	2b	5	15	14	5	5	5	15	15	15	15	5	15	7	15	15	15	5	15	15	15	15	15	5	15	7	7	15	5	15	15	15	15	15	14	15	15	15	15	15	14	15	15	15	15	15	15	15
8:130721421:C:T	0.281	2b	5	15	14	5	5	5	15	15	15	15	5	15	7	15	15	15	5	15	15	15	15	15	5	15	7	7	15	5	15	15	15	15	15	14	15	15	15	15	15	14	15	15	15	15	15	15	15
8:130723728:A:G	1.198	7	5	15	15	15	7	7	15	15	15	15	7	15	15	15	15	15	5	15	15	15	15	15	15	15	5	5	15	5	15	15	15	15	15	14	15	15	15	15	15	14	15	15	15	15	15	15	15
8:130723792:C:T	3.647	7	5	15	15	15	7	7	15	15	15	15	7	15	15	15	15	15	5	15	15	15	15	15	15	15	5	5	15	5	15	15	15	15	15	14	15	15	15	15	15	14	15	15	15	15	15	15	15
8:130725665:C:T	16.12	5	5	15	15	15	15	5	15	15	15	15	15	15	15	15	15	15	7	15	15	15	15	15	15	15	7	7	15	5	15	15	15	15	15	14	15	15	15	15	15	14	15	14	15	15	15	15	15
8:130728361:A:T	0.324	3a	9	15	15	15	15	15	15	15	15	15	9	15	9	15	9	9	15	15	15	9	15	15	9	15	15	15	9	5	15	9	15	9	15	9	15	15	15	15	15	15	9	15	15	15	15	15	15
8:130729518:G:T	2.068	6	15	15	15	15	15	15	15	15	15	15	9	15	9	15	9	9	15	15	15	9	15	15	15	15	15	15	9	5	15	9	15	9	15	9	15	9	15	15	15	15	15	15	9	15	15	9	15
8:130730280:A:C	1.744	7	15	15	15	15	15	15	15	15	15	15	15	15	9	15	9	9	15	15	15	9	15	15	15	9	15	15	9	5	15	15	15	15	15	15	15	9	15	15	15	15	15	15	15	15	15	15	15
8:130731244:A:C	1.195	7	15	15	15	15	15	15	15	15	15	15	14	15	15	15	15	15	15	15	15	15	15	15	15	14	15	15	15	5	15	15	15	15	15	15	15	15	15	15	15	15	15	15	15	15	15	15	15
8:130731376:C:T	2.012	7	15	15	15	15	15	15	15	15	15	15	14	15	15	15	15	15	15	15	15	15	15	15	15	14	15	15	15	5	15	15	15	15	15	15	15	15	15	15	15	15	15	15	15	15	15	15	15
8:130731402:C:T	0.02	6	15	15	15	15	15	15	15	15	15	15	14	15	15	15	15	15	15	15	15	15	15	15	15	14	15	15	15	5	15	15	15	15	15	15	15	15	15	15	15	15	15	15	15	15	15	15	15
8:130732739:C:T	4.377	6	15	15	15	15	15	15	15	15	15	15	14	15	15	15	15	15	15	15	15	15	15	15	15	14	15	15	15	5	15	15	15	15	15	15	15	15	15	15	15	15	15	15	15	15	15	15	15
8:130734461:G:T	0.191	NA	15	15	15	15	15	15	15	15	15	15	14	15	15	15	15	15	15	15	15	15	15	15	15	14	15	15	15	5	15	15	15	15	15	15	15	15	15	15	15	15	15	15	15	15	15	15	15
8:130735330:A:C	4.743	4	15	15	15	15	15	15	15	15	15	15	15	15	15	15	15	15	15	15	15	15	15	15	15	14	7	15	15	15	15	15	15	15	15	15	15	15	15	15	15	15	15	15	15	15	15	15	15
8:130735460:C:T	1.676	2b	15	15	15	15	15	15	15	15	15	15	15	15	15	15	15	15	15	15	15	15	15	15	15	14	5	15	15	15	15	15	15	15	15	15	15	15	15	15	15	15	15	15	15	15	15	15	15
8:130735662:C:T	1.845	6	15	15	15	15	15	15	15	15	15	15	15	15	15	15	15	15	15	15	15	15	15	15	15	14	5	15	15	15	15	15	15	15	15	15	15	15	15	15	15	15	15	15	15	15	15	15	15
8:130736697:A:C	0.821	6	15	15	15	15	15	15	15	15	15	15	15	15	15	15	15	15	15	15	15	15	15	15	15	14	5	15	15	15	15	15	15	15	15	15	15	15	15	15	15	15	15	15	15	15	15	15	15
8:130736854:A:G	10.24	5	15	15	15	15	15	15	15	15	15	15	15	15	15	15	15	15	15	15	15	15	15	15	15	14	5	15	15	15	15	15	15	15	15	15	15	15	15	15	15	15	15	15	15	15	15	15	15
8:130736929:A:T	0.217	6	15	15	15	15	15	15	15	15	15	15	15	15	15	15	15	15	15	15	15	15	15	15	15	14	5	15	15	15	15	15	15	15	15	15	15	15	15	15	15	15	15	15	15	15	15	15	15
8:130737391:C:T	4.835	5	15	15	15	15	15	15	15	15	15	15	15	15	15	15	15	15	15	15	15	15	15	15	15	14	5	15	15	15	15	15	15	15	15	15	15	15	15	15	15	15	15	15	15	15	15	15	15
8:130737546:G:T	5.27	5	15	15	15	15	15	15	15	15	15	15	15	15	15	15	15	15	15	15	15	15	15	15	15	14	5	15	15	15	15	15	15	15	15	15	15	15	15	15	15	15	15	15	15	15	15	15	15
8:130737601:C:T	0.805	5	15	15	15	15	15	15	15	15	15	15	15	15	15	15	15	15	15	15	15	15	15	15	15	14	5	15	15	15	15	15	15	15	15	15	15	15	15	15	15	15	15	15	15	15	15	15	15
8:130738457:C:T	4.355	4	15	15	15	15	15	15	15	15	15	15	15	15	15	15	15	15	7	15	15	15	15	15	15	14	5	7	15	5	15	15	15	15	15	14	15	15	15	15	15	15	15	15	15	15	15	15	15
8:130738972:A:G	0.984	4	15	15	15	15	15	15	15	15	15	15	15	15	15	15	15	15	7	15	15	15	15	15	15	14	5	7	15	5	15	15	15	15	15	14	15	15	15	15	15	15	15	15	15	15	15	15	15
8:130739528:A:G	1.288	6	15	15	15	15	15	15	15	15	15	15	15	15	15	15	15	15	14	15	15	15	15	15	15	14	5	5	15	14	15	15	15	15	15	14	15	15	15	15	15	15	15	15	15	15	15	15	15
8:130739657:C:T	0.771	7	15	15	15	15	15	15	15	15	15	15	15	15	15	15	15	15	14	15	15	15	15	15	15	14	5	5	15	14	15	15	15	15	15	14	15	15	15	15	15	15	15	15	15	15	15	15	15
8:130740135:G:T	0.15	5	15	15	15	15	15	15	15	15	15	15	15	15	15	15	15	15	14	15	15	15	15	15	15	14	5	5	15	14	15	15	15	15	15	14	15	15	15	15	15	15	15	15	15	15	15	15	15
8:130740400:G:T	1.584	5	15	15	15	15	15	15	15	15	15	15	15	15	15	15	15	15	14	15	15	15	15	15	15	14	5	5	15	14	15	15	15	15	15	13	15	15	15	15	15	15	15	15	15	15	15	15	15
8:130740522:A:G	0.328	5	15	15	15	15	15	15	15	15	15	15	15	15	15	15	15	15	14	15	15	15	15	15	15	14	5	5	15	14	15	15	15	15	15	13	15	15	15	15	15	15	15	15	15	15	15	15	15
8:130740650:C:T	1.274	5	15	15	15	15	15	15	15	15	15	15	15	15	15	15	15	15	14	15	15	15	15	15	15	14	5	5	15	14	15	15	15	15	15	13	15	15	15	15	15	15	15	15	15	15	15	15	15
8:130740779:C:T	0.239	4	15	15	15	15	15	15	15	15	15	15	15	15	15	15	15	15	14	15	15	15	15	15	15	14	5	5	15	14	15	15	15	15	15	13	15	15	15	15	15	15	15	15	15	15	15	15	15
8:130740859:C:T	10.09	2b	15	15	15	15	15	15	15	15	15	15	15	15	15	15	15	15	14	15	15	15	15	7	15	14	5	5	15	14	15	15	15	15	15	13	15	15	15	15	15	15	15	14	15	15	15	15	15
8:130740898:C:T	1.298	2b	15	15	15	15	15	15	15	15	15	15	15	15	15	15	15	15	14	15	15	15	15	7	15	14	5	5	15	14	15	15	15	15	15	13	15	15	15	15	15	15	15	14	15	15	15	15	15
8:130741042:A:G	3.732	4	15	15	15	15	15	15	15	15	15	15	15	15	15	15	15	15	14	15	15	15	15	7	15	14	5	5	15	14	15	15	15	15	15	13	15	15	15	15	15	15	15	14	15	15	15	15	15
8:130741139:A:G	2.716	4	15	15	15	15	15	15	15	15	15	15	15	15	15	15	15	15	14	15	15	15	15	7	15	14	5	5	15	14	15	15	15	15	15	13	15	15	15	15	15	15	15	14	15	15	15	15	15
8:130741183:G:T	1.943	4	15	15	15	15	15	15	15	15	15	15	15	15	15	15	15	15	14	15	15	15	15	7	15	14	5	5	15	14	15	15	15	15	15	13	15	15	15	15	15	15	15	14	15	15	15	15	15
8:130741320:C:G	4.97	5	15	15	15	15	15	15	15	15	15	15	15	15	15	15	15	15	14	15	15	15	15	15	15	14	5	5	15	14	15	15	15	15	15	14	15	15	15	15	15	15	15	14	15	15	15	15	15
8:130741938:G:T	6.311	5	15	15	15	15	15	15	15	15	15	15	15	15	15	15	15	15	14	15	15	15	15	15	15	14	5	5	15	14	15	15	15	15	15	14	15	15	15	15	15	14	15	14	15	15	15	15	15
8:130742257:A:G	10.56	4	15	15	15	15	15	15	15	15	15	15	15	15	15	15	15	15	14	15	15	15	15	15	7	14	5	7	15	14	15	15	15	15	15	14	15	15	14	15	15	14	15	14	15	14	15	15	15
8:130743547:A:T	7.075	4	9	15	15	15	15	15	15	15	15	15	15	15	15	15	15	15	14	15	15	15	15	15	15	14	15	15	15	7	15	15	15	15	15	14	15	15	14	15	15	14	15	14	15	14	15	15	15
8:130743726:A:C	6.716	5	9	15	15	15	15	15	15	15	15	15	15	15	15	15	15	15	14	15	15	15	15	15	15	14	15	15	15	7	15	15	15	15	15	14	15	15	14	15	15	14	15	14	15	14	15	15	15
8:130743745:C:G	4.16	5	9	15	15	15	15	15	15	15	15	15	15	15	15	15	15	15	14	15	15	15	15	15	15	14	15	15	15	7	15	15	15	15	15	14	15	15	14	15	15	14	15	14	15	14	15	15	15
8:130743801:C:G	0.052	5	9	15	15	15	15	15	15	15	15	15	15	15	15	15	15	15	14	15	15	15	15	15	15	14	15	15	15	7	15	15	15	15	15	14	15	15	14	15	15	14	15	14	15	14	15	15	15
8:130745178:C:G	9.441	6	9	15	9	15	9	15	15	9	15	15	9	9	9	9	9	9	14	15	15	9	9	9	9	13	15	15	9	5	9	15	15	15	15	14	9	15	15	15	15	14	15	14	15	15	15	15	15
8:130745576:C:T	0.694	7	9	15	9	15	9	15	15	9	15	15	9	9	9	9	9	9	14	15	15	9	9	9	9	13	15	15	9	5	9	15	15	15	15	14	9	15	15	15	15	14	15	14	15	15	15	15	15
8:130746029:C:G	0.247	6	15	15	15	15	15	15	15	15	15	15	9	15	15	15	15	15	14	15	15	9	15	15	9	14	15	15	15	5	15	15	15	15	15	14	9	15	15	15	15	14	15	14	15	15	15	15	15
8:130746030:C:G	0.17	6	15	15	15	15	15	15	15	15	15	15	9	15	15	15	15	15	14	15	15	9	15	15	9	14	15	15	15	5	15	15	15	15	15	14	9	15	15	15	15	14	15	14	15	15	15	15	15
8:130746035:C:G	0.167	7	15	15	15	15	15	15	15	15	15	15	9	15	15	15	15	15	14	15	15	9	15	15	9	14	15	15	15	5	15	15	15	15	15	14	9	15	15	15	15	14	15	14	15	15	15	15	15
8:130747251:A:C	2.672	7	15	15	15	15	15	15	15	15	15	15	15	15	15	15	15	15	14	15	15	15	15	15	15	14	15	15	15	5	15	15	15	15	15	14	15	15	15	15	15	14	15	14	15	15	15	15	15
8:130747520:A:C	0.333	7	15	15	15	15	15	15	15	15	15	15	15	15	15	15	15	15	14	15	15	15	15	15	15	14	15	15	15	5	15	15	15	15	15	14	15	15	15	15	15	14	15	14	15	15	15	15	15
8:130749240:A:T	2.613	7	15	15	15	15	15	15	15	15	15	15	15	15	15	15	15	15	15	15	15	15	15	15	9	14	15	15	15	5	15	15	15	15	15	14	15	15	15	15	15	14	15	14	15	15	15	15	15
8:130749290:C:T	0.957	7	15	15	15	15	15	15	15	15	15	15	15	15	15	15	15	15	15	15	15	15	15	15	9	14	15	15	15	5	15	15	15	15	15	14	15	15	15	15	15	14	15	14	15	15	15	15	15
8:130749375:C:T	0.803	7	15	15	15	15	15	15	15	15	15	15	15	15	15	15	15	15	15	15	15	15	15	15	9	14	15	15	15	5	15	15	15	15	15	14	15	15	15	15	15	14	15	14	15	15	15	15	15
8:130751015:C:T	6.982	7	15	15	15	15	15	15	15	15	15	15	15	15	15	15	15	15	15	15	15	15	15	15	15	14	15	15	9	5	15	15	15	15	15	14	15	15	15	15	15	14	15	14	15	15	15	15	15
8:130751025:G:T	7.238	7	15	15	15	15	15	15	15	15	15	15	15	15	15	15	15	15	15	15	15	15	15	15	15	14	15	15	9	5	15	15	15	15	15	14	15	15	15	15	15	14	15	14	15	15	15	15	15
8:130752372:A:C	0.242	7	15	15	15	15	15	15	15	15	15	15	15	15	15	15	15	15	15	15	15	15	15	15	15	14	15	15	9	5	15	15	15	15	15	14	15	15	15	15	15	14	15	14	15	15	15	14	15
8:130752408:C:T	3.738	6	15	15	15	15	15	15	15	15	15	15	15	15	15	15	15	15	15	15	15	15	15	15	15	14	15	15	9	5	15	15	15	15	15	14	15	15	15	15	15	14	15	14	15	15	15	14	15
8:130752725:C:T	2.747	7	15	15	15	15	15	15	15	15	15	15	15	15	15	15	15	15	15	15	15	15	15	15	15	14	15	15	9	5	15	15	15	15	15	14	15	15	15	15	15	14	15	14	15	15	15	14	15
8:130753603:A:G	0.062	6	15	15	15	15	15	15	15	15	15	15	15	15	15	15	15	15	15	15	15	15	15	15	15	14	9	9	9	5	15	15	15	15	15	14	15	15	15	15	15	14	15	14	15	15	15	14	15
8:130753742:C:T	3.766	6	15	15	15	15	15	15	15	15	15	15	15	15	15	15	15	15	15	15	15	15	15	15	15	14	9	9	9	5	15	15	15	15	15	14	15	15	15	15	15	14	15	14	15	15	15	14	15
8:130754719:C:T	9.136	7	15	15	15	15	15	15	15	15	15	15	15	15	15	15	15	15	15	15	15	15	15	15	9	14	9	9	9	5	15	15	15	9	15	14	15	9	15	15	15	14	15	14	15	15	15	14	15
8:130754887:G:T	7.164	6	15	15	15	14	15	9	15	15	15	15	15	15	15	15	15	15	9	15	15	15	15	15	9	14	9	9	9	4	9	15	15	9	15	14	9	9	15	15	15	14	15	14	15	9	15	14	15
8:130755205:C:T	0.056	NA	15	15	15	14	15	9	15	15	15	15	15	15	15	15	15	15	9	15	15	15	15	15	9	14	9	9	9	4	9	9	15	9	15	14	9	9	15	15	9	13	15	14	9	9	15	14	14
8:130756531:A:G	0.587	5	15	15	15	14	15	9	15	15	15	15	15	15	15	15	15	15	9	15	15	15	15	5	9	14	9	9	9	4	9	9	9	9	9	14	9	9	15	15	15	13	15	14	9	14	15	14	14
8:130757584:C:T	5.525	7	15	15	15	14	15	9	15	15	15	15	15	15	15	15	15	15	14	15	15	15	15	5	14	14	14	9	9	5	9	15	9	9	9	14	15	15	15	15	15	14	15	14	14	14	14	14	14
8:130757820:A:G	2.656	7	15	15	15	14	15	14	15	15	15	15	15	15	15	15	15	15	14	15	15	15	15	5	14	14	14	9	9	5	9	15	15	14	15	14	15	15	15	15	15	14	15	14	14	14	14	14	14
8:130759579:C:T	18.75	6	15	15	15	15	15	14	15	15	15	15	15	15	15	15	15	15	14	15	15	15	5	5	14	15	15	15	15	4	9	15	15	14	15	14	15	15	15	15	15	14	15	14	14	14	14	14	14
8:130759766:A:G	0.33	5	15	15	15	15	15	14	15	15	15	15	15	15	15	15	15	15	14	15	15	15	5	5	14	15	15	15	15	4	9	15	15	14	15	14	15	15	15	15	15	14	15	14	14	14	14	14	14
8:130759999:A:G	5.668	5	15	15	15	15	15	14	15	15	15	15	15	15	15	15	15	15	14	15	15	15	5	5	14	15	15	15	15	4	9	15	15	14	15	14	15	15	15	15	15	14	15	14	14	14	14	14	14
12:23936398:A:G	0.724	7	15	15	15	15	15	15	15	15	9	5	15	15	15	15	15	15	15	15	15	15	15	15	15	15	15	15	15	15	15	15	15	15	15	15	15	15	15	15	15	15	15	15	15	15	15	15	15
12:23947697:C:T	2.833	6	15	15	15	15	15	15	15	15	15	5	15	15	15	15	15	15	15	15	15	15	15	15	15	15	15	15	15	15	15	15	15	15	15	15	15	15	15	15	15	15	15	15	15	15	15	15	15
12:23960729:C:T	0.714	6	5	15	15	15	15	15	5	15	5	5	15	15	15	5	15	15	15	15	15	15	15	15	15	15	15	15	15	15	15	15	15	15	15	15	15	15	15	15	15	15	15	15	15	15	15	15	15
12:23972014:A:C	4.222	6	15	15	15	15	15	15	5	15	15	5	15	15	5	15	15	15	15	15	15	15	15	15	15	15	15	15	15	15	15	15	15	15	15	15	15	15	15	15	15	15	15	15	15	15	15	15	15
12:23974911:C:G	0.167	6	15	15	15	15	15	15	5	15	9	5	15	15	5	15	15	15	15	15	15	15	15	15	15	15	15	15	15	15	15	15	15	15	15	15	15	15	15	15	15	15	15	15	15	15	15	15	15
12:23975219:C:T	10.52	7	15	15	15	15	15	15	5	15	9	5	15	15	5	15	15	15	15	15	15	15	15	15	15	15	15	15	15	15	15	15	15	15	15	15	15	15	15	15	15	15	15	15	15	15	15	15	15
12:23975953:G:T	0.42	7	15	15	15	15	15	15	5	15	9	5	15	15	5	9	15	9	15	15	15	15	15	15	15	15	15	15	15	15	15	15	15	15	15	15	15	15	15	15	15	15	15	15	15	15	15	15	15
12:23977474:G:T	1.483	7	15	15	15	15	8	15	8	15	8	8	15	8	4	15	15	15	15	15	15	15	15	7	15	15	15	15	15	15	9	15	15	15	15	14	15	15	15	15	15	15	15	15	15	15	15	9	15
12:23978200:A:G	0.52	7	15	15	15	15	5	15	5	15	5	4	15	4	4	15	15	15	15	15	15	15	15	15	15	15	15	15	15	15	9	15	15	15	15	14	15	15	15	15	15	15	15	15	15	15	15	15	15
12:23982559:C:T	1.146	7	15	15	15	15	15	15	5	15	5	5	15	5	5	15	15	15	15	15	15	15	15	15	15	15	15	15	15	15	15	15	15	15	15	15	15	15	15	15	15	15	15	15	15	15	15	15	15
18:50358109:C:T	4.511	6	14	14	14	15	15	9	15	14	15	15	14	15	15	14	13	13	9	13	14	14	14	15	15	14	15	15	15	9	15	15	15	15	15	15	15	15	15	15	15	15	15	15	15	15	15	15	15
18:50358345:A:T	7.411	6	14	14	14	15	15	9	15	14	15	15	14	15	15	14	14	13	9	13	14	14	14	15	15	14	15	15	15	9	15	15	15	15	15	15	15	15	15	15	15	15	15	15	15	15	15	15	15
18:50360650:C:T	0.915	7	15	14	15	15	15	15	15	14	15	15	15	15	15	15	15	15	9	15	15	15	15	15	15	14	15	15	15	15	9	15	15	15	15	15	15	15	15	15	15	15	15	15	15	15	15	15	15
18:50360651:C:T	1.884	7	15	14	15	15	15	15	15	14	15	15	15	15	15	15	15	15	9	15	15	15	15	15	15	14	15	15	15	15	9	15	15	15	15	15	15	15	15	15	15	15	15	15	15	15	15	15	15
18:50360919:C:T	1.049	NA	15	14	15	15	15	15	15	14	15	15	15	15	15	15	15	15	9	15	15	15	15	15	15	14	15	15	15	15	9	15	15	15	15	15	15	15	15	15	15	15	15	15	15	15	15	15	15
18:50360995:A:G	0.983	NA	15	14	15	15	15	15	15	14	15	15	15	15	15	15	15	15	9	15	15	15	15	15	15	14	15	15	15	15	9	15	15	15	15	15	15	15	15	15	15	15	15	15	15	15	15	15	15
18:50361036:A:G	2.675	NA	15	14	15	15	15	15	15	14	15	15	15	15	15	15	15	15	9	15	15	15	15	15	15	14	15	15	15	15	9	15	15	15	15	15	15	15	15	15	15	15	15	15	15	15	15	15	15
18:50361058:A:G	4.932	NA	15	14	15	15	15	15	15	14	15	15	15	15	15	15	15	15	9	15	15	15	15	15	15	14	15	15	15	15	9	15	15	15	15	15	15	15	15	15	15	15	15	15	15	15	15	15	15
18:50361432:A:G	4.504	NA	15	14	15	15	15	15	15	14	15	15	15	15	15	15	15	15	9	15	15	15	15	15	15	14	15	15	15	15	9	15	15	15	15	15	15	15	15	15	15	15	15	15	15	15	15	15	15
18:50361584:C:T	11.21	7	15	14	15	15	15	15	15	14	15	15	15	15	15	15	15	15	9	15	15	15	15	15	15	14	15	15	15	15	9	15	15	15	15	15	15	15	15	15	15	15	15	15	15	15	15	15	15
18:50362131:A:C	10.66	6	15	14	15	15	15	15	15	14	15	15	15	15	15	15	15	15	9	15	15	15	15	15	15	14	15	15	15	15	9	15	15	15	15	15	15	15	15	15	15	15	15	15	15	15	15	15	15
18:50362203:G:T	0.829	7	15	14	15	15	15	15	15	15	15	15	15	15	15	15	15	15	9	15	15	15	15	15	15	14	15	15	15	15	9	15	15	15	15	15	15	15	15	15	15	15	15	15	15	15	15	15	15
18:50362308:A:G	1.613	7	15	14	15	15	15	15	15	15	15	15	15	15	15	15	15	15	9	15	15	15	15	15	15	14	15	15	15	15	9	15	15	15	15	15	15	15	15	15	15	15	15	15	15	15	15	15	15
18:50362311:C:T	0.296	7	15	14	15	15	15	15	15	15	15	15	15	15	15	15	15	15	9	15	15	15	15	15	15	14	15	15	15	15	9	15	15	15	15	15	15	15	15	15	15	15	15	15	15	15	15	15	15
18:50362783:A:C	1.39	7	15	14	15	15	15	15	15	15	15	15	15	15	15	15	15	15	9	15	15	15	15	15	15	14	15	15	9	15	9	15	15	15	15	15	15	15	15	15	15	15	15	9	15	15	15	15	15
18:50363895:G:T	6.464	6	15	15	15	15	15	15	15	15	15	15	15	15	15	15	15	15	9	15	15	15	15	15	15	14	15	15	15	15	15	15	15	15	15	15	15	15	15	15	15	15	15	15	15	15	15	9	15
18:50363934:C:T	1.382	7	15	15	15	15	15	15	15	15	15	15	15	15	15	15	15	15	9	15	15	15	15	15	15	14	15	15	15	15	15	15	15	15	15	15	15	15	15	15	15	15	15	15	15	15	15	9	15
18:50364137:A:G	1.975	6	15	15	15	15	15	15	15	15	15	15	15	15	15	15	15	15	9	15	15	15	15	15	15	14	15	15	15	15	15	15	15	15	15	15	15	15	15	15	15	15	15	15	15	15	15	9	15
18:50364321:A:G	1.607	7	15	15	15	15	15	15	15	15	15	15	15	15	15	15	15	15	15	15	15	15	15	15	15	14	15	15	15	15	15	15	15	15	15	15	15	15	15	15	15	15	15	15	15	15	15	9	15
18:50364452:A:C	0.963	6	15	15	15	15	15	15	15	15	15	15	15	15	15	15	15	15	15	15	15	15	15	15	15	14	15	15	15	15	15	15	15	15	15	15	15	15	15	15	15	15	15	15	15	15	15	15	15
18:50364508:C:T	1.248	7	15	15	15	15	15	15	15	15	15	15	15	15	15	15	15	15	15	15	15	15	15	15	15	14	15	15	15	15	15	15	15	15	15	15	15	15	15	15	15	15	15	15	15	15	15	15	15
18:50364871:C:T	1.233	6	15	15	15	15	15	15	15	15	15	15	15	15	15	15	15	15	15	15	15	15	15	15	15	14	15	15	15	15	15	15	15	15	15	15	15	15	15	15	15	15	15	15	15	15	15	15	15
18:50365357:G:T	6.339	5	15	15	15	15	15	15	15	15	15	15	15	15	15	15	15	15	15	15	15	15	15	15	15	14	15	15	15	15	15	15	15	15	15	15	15	15	15	15	15	15	15	15	15	15	15	15	15
18:50365388:A:G	2.298	5	15	15	15	15	15	15	15	15	15	15	15	15	15	15	15	15	15	15	15	15	15	15	15	14	15	15	15	15	15	15	15	15	15	15	15	15	15	15	15	15	15	15	15	15	15	15	15
18:50366291:A:C	0.483	6	15	15	15	15	15	15	15	15	15	15	15	15	15	15	15	15	15	15	15	15	15	15	15	14	15	15	15	15	15	15	15	15	15	15	15	15	15	15	15	15	15	15	15	15	15	15	15
18:50366637:C:T	2.068	7	15	15	15	15	15	15	15	15	15	15	15	15	15	15	15	15	15	15	15	15	15	15	15	14	15	15	15	15	15	15	15	15	15	15	15	15	15	15	15	15	15	15	15	15	15	15	15
18:50366840:C:T	5.628	6	15	15	15	15	15	15	15	15	15	15	15	15	15	15	15	15	15	15	15	15	15	15	15	14	15	15	15	15	15	15	15	15	15	15	15	15	15	15	15	15	15	15	15	15	15	15	15
18:50366941:A:G	3.23	7	15	15	15	15	15	15	15	15	15	15	15	15	15	15	15	15	15	15	15	15	15	15	15	14	15	15	15	15	15	15	15	15	15	15	15	15	15	15	15	15	15	15	15	15	15	15	15
18:50367134:A:T	0.924	6	15	15	15	15	15	15	15	15	15	15	15	15	15	15	15	15	15	15	15	15	15	15	15	14	15	15	15	15	15	15	15	15	15	15	15	15	15	15	15	15	15	15	15	15	15	15	15
18:50367297:A:T	8.032	6	15	15	15	15	15	15	15	15	15	15	15	15	15	15	15	15	15	15	15	15	15	15	15	14	15	15	15	15	15	15	15	15	15	15	15	15	15	15	15	15	15	15	15	15	15	15	15
18:50367369:G:T	2.256	5	15	15	15	15	15	15	15	15	15	15	15	15	15	15	15	15	15	15	15	15	15	15	15	14	15	15	15	15	15	15	15	15	15	15	15	15	15	15	15	15	15	15	15	15	15	15	15
18:50367412:C:T	3.686	NA	15	15	15	15	15	15	15	15	15	15	15	15	15	15	15	15	15	15	15	15	15	15	15	14	15	15	15	15	15	15	15	15	15	15	15	15	15	15	15	15	15	15	15	15	15	15	15
18:50367527:A:G	8.384	6	15	15	15	15	15	15	15	15	15	15	15	15	15	15	15	15	15	15	15	15	15	15	15	14	15	15	15	15	15	15	15	15	15	15	15	15	15	15	15	15	15	15	15	15	15	15	15
18:50367700:G:T	6.241	6	15	15	15	15	15	15	15	15	15	15	15	15	15	15	15	15	15	15	15	15	15	15	15	14	15	15	15	15	15	15	15	15	15	15	15	15	15	15	15	15	15	15	15	15	15	15	15
18:50368768:A:G	0.194	NA	15	15	15	15	15	15	15	15	15	15	15	15	15	15	15	15	15	15	15	15	15	15	15	14	15	15	15	9	15	15	15	15	15	15	15	15	15	15	15	15	15	15	15	15	15	15	15
18:50368797:A:G	2.072	NA	15	15	15	15	15	15	15	15	15	15	15	15	15	15	15	15	15	15	15	15	15	15	15	14	15	15	15	9	15	15	15	15	15	15	15	15	15	15	15	15	15	15	15	15	15	15	15
18:50371724:A:G	4.836	6	15	15	15	15	15	15	15	15	15	7	15	15	15	15	15	15	15	15	15	15	15	15	15	15	15	15	15	15	15	15	15	15	15	15	15	15	15	15	15	15	15	15	15	15	15	15	15
18:50371826:C:G	1.803	7	15	15	15	15	15	15	15	15	15	7	15	15	15	15	15	15	15	15	15	15	15	15	15	15	15	15	15	15	15	15	15	15	15	15	15	15	15	15	15	15	15	15	15	15	15	15	15
18:50372680:C:G	1.316	7	15	15	15	15	15	9	15	15	15	15	15	15	15	15	15	15	9	15	15	15	15	15	15	15	15	9	15	15	9	15	15	15	15	15	15	15	15	15	15	15	15	15	15	15	15	15	15
18:50372821:A:G	2.953	7	15	15	15	15	15	9	15	15	15	15	15	15	15	15	15	15	9	15	15	15	15	15	15	15	15	9	15	15	9	15	15	15	15	15	15	15	15	15	15	15	15	15	15	15	15	15	15
18:50373807:G:T	0.404	6	15	15	15	15	15	9	15	15	15	15	15	15	15	15	15	15	9	15	15	15	15	15	15	15	15	9	15	9	9	15	15	15	15	15	15	15	15	15	15	15	15	15	15	15	15	15	15
18:50376082:C:T	0.267	7	15	15	15	15	15	15	15	15	15	15	15	15	15	15	15	15	15	15	15	15	15	15	15	15	15	15	7	15	15	15	15	15	15	15	15	15	15	15	15	15	15	15	15	15	15	15	15
18:50376909:C:G	4.298	6	15	15	15	15	15	15	15	15	15	15	15	15	15	15	15	15	15	15	15	15	15	15	15	15	15	15	15	15	15	15	15	15	15	15	15	15	15	15	15	15	15	15	15	15	15	15	15
18:50378351:A:G	2.929	6	15	15	15	15	15	9	15	15	15	15	15	15	15	15	15	15	15	15	15	15	15	15	15	15	15	9	15	15	15	15	15	15	15	15	15	15	15	15	15	15	15	15	15	15	15	15	15
18:50379032:A:G	2.159	7	15	15	15	15	15	9	15	15	15	15	15	15	15	15	15	15	15	15	15	15	15	15	15	15	15	9	15	15	15	15	15	15	15	15	15	15	15	15	15	15	15	15	15	15	15	15	15
18:50381353:C:G	0.416	7	15	15	15	15	5	9	15	15	15	15	15	15	15	15	15	15	9	15	15	15	15	15	15	15	15	15	15	15	9	15	15	15	15	15	15	15	15	15	15	15	15	15	15	15	15	9	15
18:50383144:C:G	2.46	6	15	15	15	15	15	9	15	15	15	15	15	15	15	15	15	15	9	15	15	15	15	15	15	15	15	15	15	9	9	15	15	15	15	15	15	15	15	15	15	15	15	15	15	15	15	15	15
18:50385514:A:T	1.591	6	15	15	15	15	15	9	15	15	15	15	15	15	15	15	15	15	9	15	15	15	15	15	15	15	15	9	15	9	9	15	15	15	15	15	15	15	15	15	15	15	15	15	15	15	15	15	15
18:50386214:A:G	0.329	NA	15	15	15	15	15	9	15	15	15	15	15	15	15	15	15	15	9	15	15	15	15	15	15	15	15	15	15	15	15	15	15	15	15	15	15	15	15	15	15	15	15	15	15	15	15	15	15
18:50391587:A:G	4.164	6	15	15	15	15	15	15	15	15	15	15	15	15	15	15	15	15	15	15	15	15	15	15	15	15	15	15	15	15	15	15	15	15	15	15	15	15	15	15	15	15	15	15	15	15	15	15	15
18:50392009:A:C	2.219	6	15	15	15	15	15	15	15	15	15	15	15	15	15	15	15	15	15	15	15	15	15	15	15	15	15	15	15	15	15	15	15	15	15	15	15	15	15	15	15	15	15	15	15	15	15	15	15
18:50392088:A:G	2.995	6	15	15	15	15	15	15	15	15	15	15	15	15	15	15	15	15	15	15	15	15	15	15	15	15	15	15	15	15	15	15	15	15	15	15	15	15	15	15	15	15	15	15	15	15	15	15	15
18:50393103:G:T	1.823	6	15	15	15	15	15	15	15	15	15	15	15	15	15	15	15	15	15	15	15	15	15	15	15	15	15	15	15	15	15	15	15	15	15	15	15	15	15	15	15	15	15	15	15	15	15	15	15
18:50393653:A:G	1.139	6	15	15	15	15	15	15	15	15	15	15	15	15	15	15	15	15	15	15	15	15	15	15	15	15	15	15	15	15	15	15	15	15	15	15	15	15	15	15	15	15	15	15	15	15	15	15	15
18:50394407:A:G	1.084	6	15	15	15	15	15	15	15	15	15	15	15	15	15	15	15	15	15	15	15	15	15	15	15	15	15	15	15	15	15	15	15	15	15	15	15	15	15	15	15	15	15	15	15	15	15	15	15
18:50395319:C:T	2.427	7	15	15	15	15	15	9	15	15	15	15	15	15	15	15	15	15	9	15	15	15	15	5	15	15	15	15	15	9	9	15	15	15	15	15	15	9	15	15	15	15	15	15	15	9	15	9	15
18:50398250:G:T	3.079	7	15	15	15	15	15	9	15	15	15	15	15	15	15	15	15	15	9	15	15	15	15	15	15	15	15	15	15	9	9	15	15	15	15	15	15	15	15	15	15	15	15	15	15	15	15	15	15
18:50400410:A:T	1.247	7	15	15	15	15	15	9	15	15	15	15	15	15	15	15	15	15	15	15	15	15	15	15	15	15	15	15	15	9	9	15	15	15	15	15	15	15	15	15	15	15	15	15	15	15	15	15	15
18:50400446:C:T	3.219	7	15	15	15	15	15	9	15	15	15	15	15	15	15	15	15	15	15	15	15	15	15	15	15	15	15	15	15	9	9	15	15	15	15	15	15	15	15	15	15	15	15	15	15	15	15	15	15
18:50411450:A:C	3.973	7	15	15	15	15	9	9	9	15	15	9	9	15	9	15	9	15	9	15	15	15	15	15	15	15	15	15	9	15	9	9	15	9	15	15	15	15	15	15	15	15	15	9	15	9	15	9	15
18:50461960:C:T	4.383	6	15	15	15	15	15	15	15	15	15	15	15	15	15	15	15	15	15	15	15	15	15	15	15	15	15	15	15	15	15	15	15	15	15	15	15	15	15	15	15	15	15	15	15	15	15	15	15
18:50507006:C:T	1.863	6	15	15	15	15	15	15	15	15	7	7	5	15	15	15	15	15	15	15	15	15	15	15	15	15	15	15	15	15	15	15	15	15	15	15	15	15	15	15	15	15	15	15	15	15	15	15	15
[truncated: 80 more columns]
