# Supplementary material for: Genome-wide meta-analysis of 158,000 individuals of European ancestry identifies three loci associated with chronic back pain
Source: PLoS Genet. 2018 Sep 27;14(9):e1007601. doi: 10.1371/journal.pgen.1007601 (PMC6159857; doi:10.1371/journal.pgen.1007601)
Supplement: S2 Appendix — (XLSX) [file pgen.1007601.s023.xlsx]

## Sheet: Instruments
SNP	effect_allele.exposure	other_allele.exposure	effect_allele.outcome	other_allele.outcome	beta.exposure	beta.outcome	eaf.exposure	eaf.outcome	pval.outcome	se.outcome	samplesize.outcome	se.exposure	pval.exposure	samplesize.exposure	units.exposure	F	r2	outlier
rs11611927	A	G	A	G	-0.051	-0.0001	0.8	0.7795	0.993	0.0111	157834	0.0035	2.6e-49	253288	SD (m)	217.898	0.000860276	0
rs12538407	A	G	A	G	0.032	-0.0002	0.617	0.5837	0.9821	0.0094	155672	0.003	3.5e-26	253288	SD (m)	112.041	0.000442346	0
rs12097239	A	G	A	G	-0.033	0.0003	0.288	0.2353	0.9815	0.0108	158010	0.0034	1.2e-22	253288	SD (m)	95.9137	0.000378675	0
rs10846654	A	G	A	G	-0.028	-0.0002	0.725	0.6396	0.9804	0.0096	156693	0.0032	2.5e-19	253288	SD (m)	80.7981	0.000318997	0
rs6903732	A	C	A	C	0.017	0.0003	0.576	0.5309	0.9769	0.0093	155467	0.003	2.1e-08	253288	SD (m)	31.3998	0.000123969	0
rs6439168	A	G	A	G	-0.037	-0.0004	0.183	0.2198	0.9681	0.0111	156959	0.0036	7.7e-25	253288	SD (m)	105.914	0.000418157	0
rs4624820	A	G	A	G	0.018	-0.0004	0.4	0.5345	0.9675	0.0092	158010	0.0029	1e-09	253288	SD (m)	37.3249	0.000147361	0
rs2281645	A	G	A	G	0.019	-0.0005	0.642	0.6883	0.9604	0.01	155674	0.0032	1.1e-09	253288	SD (m)	37.139	0.000146628	0
rs17118431	A	G	A	G	-0.047	-0.0009	0.907	0.9332	0.9595	0.0185	157850	0.0058	1.1e-15	253288	SD (m)	64.2427	0.000253635	0
rs2802292	T	G	T	G	0.017	-0.0005	0.576	0.6287	0.958	0.0096	157056	0.003	6.7e-09	253288	SD (m)	33.62	0.000132734	0
rs2237886	T	C	T	C	0.043	0.0008	0.108	0.104	0.9578	0.0152	158010	0.0049	5.3e-18	253288	SD (m)	74.7658	0.000295181	0
rs310421	T	G	T	G	0.032	0.0005	0.483	0.5508	0.9543	0.0092	157786	0.0029	3.3e-27	253288	SD (m)	116.724	0.000460833	0
rs2303262	T	C	T	C	-0.025	-0.0008	0.75	0.7726	0.945	0.011	158010	0.0041	1.5e-09	253288	SD (m)	36.5343	0.00014424	0
rs2970578	T	G	T	G	-0.021	-0.0007	0.602	0.595	0.9447	0.0096	150194	0.0031	1e-11	253288	SD (m)	46.3285	0.000182908	0
rs2110001	C	G	C	G	-0.032	-0.0007	0.691	0.7037	0.9422	0.0102	155960	0.0035	4e-20	253288	SD (m)	84.4204	0.000333298	0
rs213653	A	G	A	G	0.023	0.001	0.3	0.2883	0.9285	0.0107	145415	0.0042	3.4e-08	253288	SD (m)	30.4647	0.000120277	0
rs10136129	T	C	T	C	0.025	0.0011	0.758	0.8129	0.9281	0.0118	157967	0.0038	2.5e-11	253288	SD (m)	44.5338	0.000175823	0
rs2856321	A	G	A	G	-0.031	-0.0009	0.603	0.6387	0.9212	0.0096	158000	0.003	7.6e-24	253288	SD (m)	101.378	0.000400248	0
rs6684205	A	G	A	G	-0.034	0.001	0.814	0.7141	0.9197	0.0102	158010	0.0032	1.5e-26	253288	SD (m)	113.721	0.000448979	0
rs11880124	A	G	A	G	0.041	0.0018	0.933	0.9161	0.9133	0.0168	156868	0.0054	2.2e-14	253288	SD (m)	58.3446	0.000230349	0
rs2062708	T	C	T	C	-0.034	-0.0014	0.877	0.839	0.9123	0.0125	157520	0.004	2e-17	253288	SD (m)	72.1445	0.000284832	0
rs6869670	T	C	T	C	-0.024	0.0014	0.892	0.8487	0.9104	0.0128	157713	0.0041	4.5e-09	253288	SD (m)	34.3945	0.000135792	0
rs16994718	T	C	T	C	-0.025	-0.0016	0.092	0.131	0.9102	0.0138	154783	0.0041	1.5e-09	253288	SD (m)	36.5343	0.00014424	0
rs7273787	A	G	A	G	-0.022	0.0011	0.667	0.654	0.9089	0.0097	156925	0.0031	2.8e-12	253288	SD (m)	48.8239	0.000192761	0
rs10037512	T	C	T	C	0.03	0.0011	0.525	0.533	0.9082	0.0092	157978	0.003	5.8e-24	253288	SD (m)	101.913	0.000402362	0
rs12330322	T	C	T	C	-0.034	-0.0013	0.225	0.22	0.9072	0.0112	157087	0.0035	3.3e-22	253288	SD (m)	93.9112	0.000370768	0
rs1884897	A	G	A	G	0.044	0.0011	0.375	0.3717	0.9067	0.0096	155883	0.003	1.3e-48	253288	SD (m)	214.693	0.000847626	0
rs9977276	T	G	T	G	-0.022	-0.0014	0.25	0.2259	0.9004	0.0111	156230	0.0035	2.9e-10	253288	SD (m)	39.7408	0.0001569	0
rs4686904	T	C	T	C	-0.021	0.0013	0.642	0.6478	0.8956	0.0097	157436	0.0031	2.5e-11	253288	SD (m)	44.5338	0.000175823	0
rs9782976	T	C	T	C	-0.028	-0.0024	0.125	0.0889	0.8821	0.0162	157871	0.005	1.9e-08	253288	SD (m)	31.5942	0.000124736	0
rs981938	A	G	A	G	0.026	-0.0015	0.658	0.688	0.879	0.01	156456	0.0031	1.3e-17	253288	SD (m)	72.9947	0.000288188	0
rs10152739	A	T	A	T	-0.022	-0.0017	0.8	0.7562	0.8768	0.0108	156131	0.0034	1.3e-10	253288	SD (m)	41.3085	0.000163089	0
rs17806888	T	C	T	C	0.034	-0.0023	0.908	0.883	0.8727	0.0144	157976	0.0048	2.9e-12	253288	SD (m)	48.7551	0.000192489	0
rs1190545	C	G	C	G	0.025	0.0018	0.7	0.7404	0.8654	0.0106	157082	0.0033	4.1e-14	253288	SD (m)	57.1201	0.000225514	0
rs7517682	A	G	A	G	-0.023	0.0016	0.585	0.5745	0.8647	0.0093	157563	0.003	3.6e-14	253288	SD (m)	57.3759	0.000226524	0
rs806100	T	C	T	C	0.018	-0.0017	0.433	0.4583	0.8563	0.0092	158010	0.003	5.4e-10	253288	SD (m)	38.5271	0.000152108	0
rs4542783	T	C	T	C	0.032	0.0018	0.612	0.5589	0.8491	0.0096	150423	0.0039	1.2e-15	253288	SD (m)	64.0712	0.000252958	0
rs7000226	C	G	C	G	0.023	0.0021	0.29	0.2397	0.8478	0.0109	156123	0.0034	3.8e-11	253288	SD (m)	43.7142	0.000172587	0
rs8058684	A	G	A	G	0.021	0.002	0.308	0.3026	0.8436	0.0101	157450	0.0032	1.2e-10	253288	SD (m)	41.465	0.000163707	0
rs6435143	A	C	A	C	0.019	0.0019	0.442	0.4524	0.8422	0.0093	155083	0.003	1.5e-10	253288	SD (m)	41.0288	0.000161985	0
rs1320135	T	C	T	C	0.019	0.0019	0.458	0.4278	0.8396	0.0096	151114	0.003	4.1e-10	253288	SD (m)	39.0647	0.00015423	0
rs6691924	T	C	T	C	0.032	-0.003	0.85	0.888	0.8363	0.0147	156007	0.005	2.4e-10	253288	SD (m)	40.1105	0.000158359	0
rs2806561	A	G	A	G	0.027	-0.002	0.567	0.5567	0.8293	0.0093	157536	0.0029	1.9e-20	253288	SD (m)	85.8924	0.00033911	0
rs7274811	T	G	T	G	-0.045	0.0023	0.2	0.2544	0.8282	0.0106	158010	0.0035	5.5e-38	253288	SD (m)	166.011	0.000655426	0
rs7155279	T	G	T	G	-0.028	0.0021	0.342	0.3654	0.8256	0.0096	157971	0.0031	4.2e-20	253288	SD (m)	84.3239	0.000332917	0
rs3814333	T	C	T	C	0.049	-0.0022	0.342	0.315	0.8246	0.01	155270	0.0032	4.8e-51	253288	SD (m)	225.846	0.000891658	0
rs6020202	A	G	A	G	-0.022	0.0025	0.217	0.2252	0.8231	0.0111	156138	0.0036	7.9e-10	253288	SD (m)	37.7847	0.000149177	0
rs1552173	T	C	T	C	-0.018	-0.0022	0.542	0.5315	0.818	0.0095	151870	0.0029	7.9e-10	253288	SD (m)	37.7847	0.000149177	0
rs2303085	T	C	T	C	-0.023	0.0032	0.158	0.1281	0.8167	0.0138	158010	0.0042	2.8e-08	253288	SD (m)	30.8414	0.000121764	0
rs9825936	T	C	T	C	0.019	0.0026	0.28	0.2367	0.8138	0.0108	157480	0.0034	1.2e-08	253288	SD (m)	32.4869	0.000128261	0
rs11626496	C	G	C	G	-0.019	0.0023	0.35	0.3761	0.8084	0.0095	156995	0.003	2.8e-10	253288	SD (m)	39.8094	0.00015717	0
rs13210323	A	C	A	C	0.037	0.0025	0.725	0.7243	0.8078	0.0104	156112	0.0034	1.1e-27	253288	SD (m)	118.903	0.000469436	0
rs17277008	T	C	T	C	-0.039	-0.0025	0.75	0.6841	0.8046	0.01	157103	0.0032	4.1e-34	253288	SD (m)	148.29	0.000585459	0
rs389663	T	C	T	C	0.022	-0.0025	0.317	0.3237	0.8007	0.0099	156679	0.0031	2.5e-12	253288	SD (m)	49.0462	0.000193638	0
rs9816693	C	G	C	G	0.031	-0.0031	0.155	0.1816	0.7969	0.012	157993	0.004	3.2e-15	253288	SD (m)	62.1393	0.000245331	0
rs552707	T	C	T	C	0.046	-0.0027	0.314	0.2953	0.7904	0.0101	157672	0.0032	9.3e-46	253288	SD (m)	201.61	0.000795972	0
rs11152213	A	C	A	C	-0.025	0.0029	0.717	0.7626	0.7862	0.0108	157908	0.0035	6.9e-13	253288	SD (m)	51.5725	0.000203612	0
rs1996422	A	G	A	G	-0.022	-0.0029	0.717	0.7107	0.7827	0.0104	153733	0.0033	2.8e-11	253288	SD (m)	44.312	0.000174947	0
rs2149163	C	G	C	G	0.02	0.0026	0.408	0.3925	0.7808	0.0095	156157	0.003	1.8e-11	253288	SD (m)	45.1771	0.000178362	0
rs4246302	A	G	A	G	-0.027	-0.0028	0.667	0.6942	0.7802	0.0101	155267	0.0033	1.7e-16	253288	SD (m)	67.9231	0.000268165	0
rs153750	T	G	T	G	-0.031	-0.0029	0.325	0.3577	0.7732	0.0099	151204	0.0031	1.2e-23	253288	SD (m)	100.473	0.000396676	0
rs227724	A	T	A	T	-0.03	-0.0028	0.703	0.6561	0.7693	0.0097	157881	0.0031	3.5e-21	253288	SD (m)	89.2383	0.00035232	0
rs6713865	A	G	A	G	0.031	0.0036	0.817	0.8178	0.7607	0.0119	158010	0.004	5.3e-15	253288	SD (m)	61.1458	0.000241408	0
rs2326458	A	C	A	C	-0.022	-0.0032	0.833	0.7429	0.7594	0.0106	158010	0.0035	5e-10	253288	SD (m)	38.6773	0.000152701	0
rs13185815	T	G	T	G	0.041	-0.0054	0.915	0.9246	0.759	0.0175	157906	0.0056	2.7e-13	253288	SD (m)	53.4152	0.000210887	0
rs11144688	A	G	A	G	-0.063	0.0047	0.095	0.1191	0.7493	0.0148	152555	0.0063	5.7e-24	253288	SD (m)	101.948	0.000402498	0
rs7536458	T	G	T	G	0.043	0.0035	0.667	0.7418	0.7423	0.0105	157670	0.0034	1.8e-36	253288	SD (m)	159.077	0.000628049	0
rs4461027	T	C	T	C	0.028	0.0031	0.65	0.5945	0.742	0.0094	155337	0.0031	7.5e-20	253288	SD (m)	83.1777	0.000328392	0
rs6999216	A	T	A	T	-0.02	0.0038	0.783	0.7951	0.7412	0.0115	154434	0.0036	4.7e-08	253288	SD (m)	29.8367	0.000117798	0
rs6584575	A	G	A	G	0.034	-0.0052	0.08	0.0965	0.7398	0.0157	157049	0.0052	9.5e-11	253288	SD (m)	41.9218	0.00016551	0
rs960006	T	C	T	C	-0.02	-0.0031	0.474	0.5176	0.7384	0.0093	156651	0.0033	1e-09	253288	SD (m)	37.3249	0.000147361	0
rs606452	A	C	A	C	0.043	0.0045	0.158	0.138	0.7359	0.0133	158010	0.0043	1.9e-23	253288	SD (m)	99.5632	0.000393083	0
rs6600365	T	C	T	C	-0.027	-0.0031	0.6	0.5647	0.7346	0.0093	157941	0.0029	1.7e-20	253288	SD (m)	86.1123	0.000339978	0
rs13150868	T	G	T	G	0.017	0.0032	0.527	0.4392	0.7318	0.0093	157469	0.003	2.2e-08	253288	SD (m)	31.3095	0.000123612	0
rs1345128	C	G	C	G	0.022	-0.0036	0.7	0.6961	0.7306	0.0103	150079	0.0033	5.2e-11	253288	SD (m)	43.1005	0.000170164	0
rs9993613	T	G	T	G	0.03	-0.0032	0.509	0.4736	0.7298	0.0093	156388	0.0029	4.5e-24	253288	SD (m)	102.416	0.000404347	0
rs955748	A	G	A	G	-0.028	-0.0038	0.319	0.2407	0.7225	0.0108	158010	0.0034	3.1e-16	253288	SD (m)	66.7386	0.000263489	0
rs4378999	A	T	A	T	-0.034	-0.0053	0.858	0.8938	0.7216	0.015	157810	0.0048	6e-13	253288	SD (m)	51.8469	0.000204696	0
rs12693589	T	C	T	C	-0.022	-0.0039	0.754	0.7392	0.7088	0.0105	156106	0.0034	9.1e-11	253288	SD (m)	42.0059	0.000165842	0
rs822553	A	G	A	G	0.03	-0.004	0.233	0.2633	0.7083	0.0107	154779	0.0039	2.2e-14	253288	SD (m)	58.3446	0.000230349	0
rs1053051	T	C	T	C	0.019	-0.0035	0.388	0.5224	0.7054	0.0093	157511	0.0034	8.7e-09	253288	SD (m)	33.112	0.000130729	0
rs6658835	A	G	A	G	-0.022	-0.004	0.767	0.7315	0.705	0.0106	153415	0.0034	3.6e-10	253288	SD (m)	39.3186	0.000155233	0
rs17052031	A	T	A	T	0.031	0.0056	0.833	0.8918	0.7042	0.0149	157934	0.0047	4.2e-11	253288	SD (m)	43.5184	0.000171814	0
rs1752388	A	C	A	C	0.03	-0.0056	0.883	0.8882	0.701	0.0146	157563	0.0046	7.4e-11	253288	SD (m)	42.4103	0.000167439	0
rs1599473	T	G	T	G	-0.027	-0.0043	0.15	0.2397	0.6955	0.0109	156043	0.0034	1e-14	253288	SD (m)	59.8961	0.000236474	0
rs9217	T	C	T	C	-0.028	-0.0038	0.608	0.6398	0.6885	0.0096	157978	0.003	4.6e-20	253288	SD (m)	84.1441	0.000332207	0
rs10767838	A	G	A	G	0.025	0.0042	0.767	0.7378	0.6878	0.0105	155939	0.0033	2.6e-14	253288	SD (m)	58.016	0.000229051	0
rs4325879	T	C	T	C	-0.021	-0.0043	0.264	0.2576	0.6858	0.0107	154021	0.0035	3.2e-09	253288	SD (m)	35.0582	0.000138412	0
rs723149	A	G	A	G	0.021	0.0038	0.467	0.4377	0.6835	0.0093	158010	0.0032	5.1e-11	253288	SD (m)	43.1385	0.000170314	0
rs3868143	T	C	T	C	0.033	0.0074	0.925	0.9266	0.6734	0.0177	157944	0.0055	2.6e-09	253288	SD (m)	35.4626	0.000140009	0
rs2279007	A	G	A	G	-0.025	0.0046	0.258	0.2517	0.6704	0.0107	155225	0.0036	7.2e-12	253288	SD (m)	46.9722	0.00018545	0
rs12987566	T	C	T	C	0.024	-0.0045	0.225	0.264	0.6703	0.0105	156407	0.0033	1.2e-12	253288	SD (m)	50.4863	0.000199324	0
rs4748978	T	C	T	C	-0.018	-0.0042	0.585	0.6467	0.6683	0.0097	155619	0.0031	4.3e-09	253288	SD (m)	34.483	0.000136141	0
rs2581830	T	C	T	C	0.031	-0.0041	0.358	0.4048	0.6661	0.0094	156758	0.003	4.4e-25	253288	SD (m)	107.023	0.000422535	0
rs1155939	A	C	A	C	0.042	-0.004	0.433	0.4931	0.6635	0.0092	157365	0.0029	9.6e-46	253288	SD (m)	201.547	0.000795722	0
rs648831	T	C	T	C	0.031	0.0041	0.492	0.5277	0.6623	0.0094	153598	0.003	2.6e-26	253288	SD (m)	112.63	0.000444673	0
rs2778027	T	C	T	C	-0.027	0.0052	0.783	0.8088	0.6579	0.0117	157417	0.0039	3.1e-12	253288	SD (m)	48.6243	0.000191972	0
rs593133	T	C	T	C	-0.025	-0.005	0.839	0.7827	0.6547	0.0112	156733	0.0037	1.5e-11	253288	SD (m)	45.5342	0.000179772	0
rs7899004	T	C	T	C	0.025	0.0042	0.558	0.5733	0.6525	0.0093	157367	0.0029	7e-17	253288	SD (m)	69.6729	0.000275074	0
rs5742915	T	C	T	C	-0.035	0.0042	0.45	0.5404	0.6518	0.0093	155337	0.0031	1.5e-29	253288	SD (m)	127.424	0.000503081	0
rs1832871	A	G	A	G	0.025	0.0044	0.367	0.3357	0.6514	0.0097	157749	0.0031	1.8e-15	253288	SD (m)	63.2725	0.000249805	0
rs3796529	T	C	T	C	0.031	0.0054	0.169	0.1861	0.6492	0.0118	158010	0.0037	6.3e-17	253288	SD (m)	69.8808	0.000275894	0
rs1370878	A	G	A	G	-0.019	-0.0043	0.508	0.4314	0.6453	0.0093	157399	0.0029	3.6e-10	253288	SD (m)	39.3186	0.000155233	0
rs1797625	A	T	A	T	-0.019	-0.0046	0.617	0.659	0.6404	0.0099	152979	0.003	4.7e-10	253288	SD (m)	38.798	0.000153178	0
rs9920547	A	G	A	G	-0.031	-0.005	0.292	0.2717	0.6343	0.0105	154813	0.0034	4.2e-20	253288	SD (m)	84.3239	0.000332917	0
rs9600340	A	G	A	G	-0.019	-0.0045	0.458	0.4345	0.6327	0.0095	155437	0.003	1.8e-10	253288	SD (m)	40.6725	0.000160578	0
rs9893629	T	C	T	C	0.02	-0.005	0.683	0.6568	0.632	0.0104	145145	0.0036	1e-08	253288	SD (m)	32.8413	0.00012966	0
rs3017036	T	G	T	G	-0.021	-0.0049	0.283	0.2894	0.6318	0.0102	155767	0.0036	4.2e-09	253288	SD (m)	34.5288	0.000136322	0
rs4735677	A	T	A	T	-0.037	-0.005	0.658	0.7147	0.6218	0.0102	157570	0.0032	6e-30	253288	SD (m)	129.243	0.000510262	0
rs7178424	T	C	T	C	-0.021	-0.0046	0.483	0.4465	0.6208	0.0093	158010	0.003	5e-13	253288	SD (m)	52.2049	0.000206109	0
rs7341084	T	C	T	C	0.027	-0.0054	0.783	0.7601	0.62	0.0108	157327	0.0034	4.4e-15	253288	SD (m)	61.5122	0.000242855	0
rs17257113	A	G	A	G	0.027	0.006	0.217	0.175	0.6171	0.0121	157942	0.0038	3.8e-12	253288	SD (m)	48.2251	0.000190396	0
rs4369779	T	C	T	C	-0.056	-0.0058	0.258	0.2087	0.6089	0.0114	158010	0.0036	1.5e-53	253288	SD (m)	237.334	0.000937011	0
rs1415701	A	G	A	G	-0.044	-0.0055	0.25	0.2658	0.6058	0.0107	153957	0.0036	1.5e-34	253288	SD (m)	150.288	0.000593347	0
rs2597513	T	C	T	C	-0.039	-0.0078	0.875	0.8967	0.6045	0.0151	158010	0.0048	3.1e-16	253288	SD (m)	66.7386	0.000263489	0
rs10995319	T	C	T	C	0.019	0.0057	0.733	0.7658	0.6038	0.0109	157712	0.0034	3.2e-08	253288	SD (m)	30.5823	0.000120741	0
rs7069985	A	G	A	G	-0.023	-0.0058	0.808	0.7835	0.6027	0.0112	157540	0.0034	1.6e-11	253288	SD (m)	45.4078	0.000179273	0
rs4930585	T	C	T	C	-0.028	-0.0065	0.175	0.1636	0.6019	0.0125	157687	0.0041	4.4e-12	253288	SD (m)	47.9376	0.000189261	0
rs445151	T	C	T	C	0.022	0.0058	0.831	0.7736	0.6011	0.011	156708	0.0038	5.1e-09	253288	SD (m)	34.1509	0.00013483	0
rs2811594	A	G	A	G	-0.024	0.005	0.333	0.3694	0.5992	0.0095	157882	0.0032	4.1e-14	253288	SD (m)	57.1201	0.000225514	0
rs11880992	A	G	A	G	0.033	-0.0051	0.375	0.408	0.5886	0.0094	156602	0.003	6.9e-28	253288	SD (m)	119.828	0.000473089	0
rs958225	A	T	A	T	0.046	0.0111	0.058	0.0549	0.5871	0.0204	156751	0.0079	6.8e-09	253288	SD (m)	33.5912	0.000132621	0
rs2035901	A	G	A	G	-0.031	-0.0051	0.533	0.5316	0.5827	0.0093	155648	0.003	2.4e-25	253288	SD (m)	108.224	0.000427278	0
rs6838153	A	G	A	G	-0.022	-0.0054	0.667	0.6807	0.5827	0.0099	155879	0.0031	2.6e-12	253288	SD (m)	48.9693	0.000193334	0
rs7870253	A	T	A	T	0.042	0.0061	0.233	0.2182	0.5822	0.0112	157144	0.0035	3.3e-33	253288	SD (m)	144.147	0.000569102	0
rs713140	A	G	A	G	0.018	0.0053	0.683	0.6417	0.5809	0.0097	155985	0.003	4.7e-09	253288	SD (m)	34.3098	0.000135458	0
rs897080	T	C	T	C	-0.028	-0.0061	0.746	0.7733	0.5793	0.0111	156421	0.0034	1.6e-16	253288	SD (m)	68.0426	0.000268637	0
rs9834893	C	G	C	G	-0.038	0.0105	0.933	0.9352	0.5786	0.0189	157724	0.0058	6.6e-11	253288	SD (m)	42.6341	0.000168322	0
rs3818416	A	C	A	C	-0.021	-0.0061	0.208	0.2325	0.5768	0.0109	157123	0.0035	1.7e-09	253288	SD (m)	36.2904	0.000143277	0
rs31203	T	C	T	C	0.032	-0.0056	0.686	0.6982	0.5766	0.0101	155564	0.0032	1.1e-23	253288	SD (m)	100.646	0.000397357	0
rs2427307	A	G	A	G	-0.02	-0.0056	0.27	0.302	0.5759	0.0101	157819	0.0032	4.4e-10	253288	SD (m)	38.9268	0.000153686	0
rs2834442	A	T	A	T	0.024	-0.0054	0.636	0.6421	0.5706	0.0096	157998	0.0031	4.4e-15	253288	SD (m)	61.5122	0.000242855	0
rs9650315	T	G	T	G	-0.061	-0.0078	0.125	0.131	0.5704	0.0138	157905	0.0045	1.5e-41	253288	SD (m)	182.333	0.000719864	0
rs237711	C	G	C	G	-0.037	-0.0063	0.718	0.7802	0.5676	0.0111	157954	0.0036	3e-25	253288	SD (m)	107.782	0.000425532	0
rs7319045	A	G	A	G	0.024	0.0055	0.39	0.3715	0.5659	0.0095	157920	0.003	8.4e-15	253288	SD (m)	60.2393	0.000237829	0
rs7567288	T	C	T	C	-0.029	-0.0069	0.81	0.8099	0.5591	0.0117	157942	0.0038	3e-14	253288	SD (m)	57.7345	0.00022794	0
rs3849769	A	G	A	G	-0.021	-0.0061	0.3	0.2766	0.5589	0.0104	154965	0.0033	2.1e-10	253288	SD (m)	40.3713	0.000159389	0
rs17807185	A	G	A	G	-0.022	-0.0056	0.592	0.61	0.5543	0.0095	155668	0.003	3.9e-13	253288	SD (m)	52.6929	0.000208035	0
rs7466269	A	G	A	G	0.033	0.0059	0.667	0.6467	0.5435	0.0097	158010	0.0031	1e-27	253288	SD (m)	119.092	0.000470183	0
rs3790598	A	G	A	G	-0.026	-0.0077	0.119	0.164	0.5374	0.0124	157974	0.0041	2.4e-10	253288	SD (m)	40.1105	0.000158359	0
rs2070776	A	G	A	G	-0.042	-0.006	0.333	0.3479	0.537	0.0097	158010	0.0031	6e-41	253288	SD (m)	179.575	0.000708977	0
rs1171615	T	C	T	C	-0.022	-0.0068	0.833	0.7679	0.5347	0.0109	157008	0.0038	5.8e-09	253288	SD (m)	33.9006	0.000133842	0
rs6085662	C	G	C	G	0.02	0.0061	0.336	0.3605	0.5272	0.0096	156216	0.0032	3e-10	253288	SD (m)	39.6746	0.000156638	0
rs7033940	C	G	C	G	-0.024	0.0093	0.142	0.1115	0.5268	0.0146	157049	0.0044	4.7e-08	253288	SD (m)	29.8367	0.000117798	0
rs4767473	A	G	A	G	0.025	-0.0088	0.85	0.8709	0.5243	0.0138	157863	0.0044	3e-08	253288	SD (m)	30.7075	0.000121236	0
rs10843390	T	C	T	C	0.021	-0.0066	0.237	0.2749	0.5221	0.0103	157657	0.0032	5e-11	253288	SD (m)	43.1772	0.000170467	0
rs1870761	A	C	A	C	0.018	0.0061	0.383	0.4169	0.5221	0.0095	153288	0.003	1.3e-09	253288	SD (m)	36.8133	0.000145342	0
rs11221442	C	G	C	G	-0.027	0.0068	0.217	0.251	0.5219	0.0107	157712	0.0035	2.7e-14	253288	SD (m)	57.9417	0.000228758	0
rs625735	A	G	A	G	0.023	-0.0061	0.342	0.4054	0.5164	0.0094	157827	0.003	7.2e-15	253288	SD (m)	60.5427	0.000239027	0
rs12214804	T	C	T	C	-0.084	-0.0106	0.925	0.912	0.5147	0.0163	157600	0.0057	1.5e-49	253288	SD (m)	218.993	0.0008646	0
rs11799609	T	G	T	G	0.026	0.0084	0.142	0.1559	0.5146	0.0128	155694	0.0042	1.1e-09	253288	SD (m)	37.139	0.000146628	0
rs13030174	A	C	A	C	0.023	-0.0071	0.733	0.7606	0.5146	0.0109	155642	0.0034	3.1e-11	253288	SD (m)	44.1127	0.00017416	0
rs12065210	T	C	T	C	0.036	0.0103	0.108	0.0941	0.5138	0.0158	158000	0.005	6.4e-13	253288	SD (m)	51.7202	0.000204195	0
rs2010997	A	G	A	G	0.02	0.0061	0.367	0.432	0.5119	0.0093	157980	0.003	8.6e-12	253288	SD (m)	46.624	0.000184075	0
rs2247341	A	G	A	G	0.027	0.0064	0.417	0.3357	0.511	0.0098	157989	0.0031	1.8e-18	253288	SD (m)	76.8982	0.0003036	0
rs989393	T	C	T	C	0.022	-0.0067	0.7	0.7131	0.511	0.0102	156976	0.0032	3.3e-11	253288	SD (m)	43.9903	0.000173677	0
rs13388725	A	G	A	G	-0.018	-0.0062	0.617	0.5992	0.5085	0.0094	156865	0.003	2e-09	253288	SD (m)	35.9737	0.000142027	0
rs7551732	A	T	A	T	0.027	0.0062	0.623	0.5896	0.5077	0.0094	155887	0.003	6.3e-20	253288	SD (m)	83.5223	0.000329752	0
rs11618507	T	G	T	G	0.023	-0.0076	0.275	0.2237	0.5022	0.0114	153468	0.0036	3.4e-10	253288	SD (m)	39.4302	0.000155673	0
rs2358947	C	G	C	G	0.028	0.009	0.117	0.1391	0.5016	0.0134	157334	0.0044	2.1e-10	253288	SD (m)	40.3713	0.000159389	0
rs2028067	T	C	T	C	-0.031	0.0086	0.8	0.8419	0.4977	0.0127	156921	0.0039	8.2e-16	253288	SD (m)	64.8215	0.00025592	0
rs11684404	T	C	T	C	-0.032	0.0067	0.7	0.6599	0.4935	0.0097	157658	0.0031	9e-25	253288	SD (m)	105.605	0.000416936	0
rs4725061	A	G	A	G	-0.02	0.0065	0.578	0.5509	0.4935	0.0095	153226	0.0031	1.1e-10	253288	SD (m)	41.6351	0.000164379	0
rs12779328	T	C	T	C	-0.028	0.0071	0.35	0.2821	0.4876	0.0103	156231	0.0033	1.7e-17	253288	SD (m)	72.4652	0.000286098	0
rs2256183	A	G	A	G	0.037	-0.0068	0.558	0.5011	0.4838	0.0098	144678	0.003	2.5e-36	253288	SD (m)	158.424	0.000625471	0
rs6974574	A	T	A	T	-0.03	-0.0069	0.255	0.344	0.4782	0.0097	157703	0.0034	9.9e-19	253288	SD (m)	78.079	0.000308262	0
rs7319446	A	G	A	G	-0.023	0.0079	0.258	0.23	0.4717	0.011	158000	0.0035	3.4e-11	253288	SD (m)	43.9319	0.000173446	0
rs11049545	A	C	A	C	-0.038	-0.0072	0.342	0.3075	0.4694	0.01	157557	0.0032	2.4e-33	253288	SD (m)	144.779	0.0005716	0
rs4821890	A	G	A	G	0.017	0.0072	0.733	0.6769	0.4681	0.01	155403	0.0031	4.2e-08	253288	SD (m)	30.0548	0.000118659	0
rs17192551	A	G	A	G	-0.023	-0.0095	0.225	0.1489	0.4649	0.0131	155765	0.0041	2.8e-08	253288	SD (m)	30.8414	0.000121764	0
rs4803468	A	G	A	G	0.03	-0.0069	0.398	0.3923	0.4647	0.0094	157870	0.0031	1.7e-21	253288	SD (m)	90.6671	0.00035796	0
rs1749824	A	C	A	C	-0.023	0.0071	0.483	0.4342	0.4425	0.0093	158010	0.003	1.5e-14	253288	SD (m)	59.0982	0.000233324	0
rs13302191	A	T	A	T	-0.025	0.0081	0.242	0.269	0.4368	0.0105	156140	0.0033	1.4e-14	253288	SD (m)	59.2339	0.00023386	0
rs217181	T	C	T	C	0.024	0.0093	0.2	0.1962	0.4333	0.0118	155228	0.0038	3.7e-10	253288	SD (m)	39.2651	0.000155021	0
rs4320932	T	C	T	C	0.029	-0.0095	0.8	0.8165	0.4331	0.0121	152754	0.0041	2.3e-12	253288	SD (m)	49.2098	0.000194284	0
rs4246079	A	G	A	G	-0.038	0.0113	0.1	0.1191	0.4301	0.0143	155337	0.005	4.5e-14	253288	SD (m)	56.937	0.000224792	0
rs2278789	T	C	T	C	0.018	0.0077	0.683	0.6243	0.4167	0.0095	157897	0.003	2e-09	253288	SD (m)	35.9737	0.000142027	0
rs1545552	A	G	A	G	-0.029	-0.0084	0.297	0.2878	0.4144	0.0103	155835	0.0034	5.4e-18	253288	SD (m)	74.7289	0.000295035	0
rs7970350	T	C	T	C	-0.059	0.0076	0.482	0.4926	0.4081	0.0092	157942	0.0029	5.9e-88	253288	SD (m)	395.269	0.00156055	0
rs10880969	T	C	T	C	-0.024	-0.0084	0.163	0.3006	0.403	0.0101	157574	0.0033	6.2e-13	253288	SD (m)	51.7826	0.000204441	0
rs10794175	T	G	T	G	0.02	-0.008	0.296	0.4153	0.3935	0.0094	156346	0.003	6.4e-12	253288	SD (m)	47.2031	0.000186361	0
rs17511102	A	T	A	T	-0.053	0.0152	0.949	0.9103	0.3878	0.0176	136682	0.0057	9.1e-21	253288	SD (m)	87.3483	0.000344857	0
rs10787959	A	G	A	G	0.027	-0.0088	0.3	0.2825	0.3852	0.0102	158010	0.0033	1.9e-16	253288	SD (m)	67.7038	0.0002673	0
rs4806934	A	G	A	G	-0.029	0.0085	0.633	0.6405	0.3841	0.0097	155592	0.0031	1.3e-20	253288	SD (m)	86.6428	0.000342072	0
rs1855078	T	C	T	C	-0.023	-0.0114	0.825	0.8559	0.3832	0.0131	158010	0.0041	3.5e-08	253288	SD (m)	30.4085	0.000120055	0
rs12694443	T	G	T	G	-0.026	-0.0081	0.429	0.5113	0.3831	0.0093	156612	0.003	3.2e-18	253288	SD (m)	75.762	0.000299114	0
rs3807931	A	G	A	G	0.027	0.0081	0.408	0.4586	0.3817	0.0093	156574	0.0029	1.2e-19	253288	SD (m)	82.2486	0.000324724	0
rs3791679	A	G	A	G	0.06	0.0097	0.72	0.771	0.3756	0.011	158010	0.0035	2.4e-67	253288	SD (m)	300.631	0.00118692	0
rs7162825	T	C	T	C	0.016	0.0082	0.517	0.5156	0.3754	0.0093	157437	0.0029	3.6e-08	253288	SD (m)	30.3538	0.000119839	0
rs4721810	A	C	A	C	0.031	0.0122	0.15	0.1373	0.3752	0.0138	149580	0.0044	5.5e-12	253288	SD (m)	47.5001	0.000187534	0
rs17473243	A	G	A	G	0.023	-0.0089	0.325	0.3145	0.3733	0.01	155507	0.0031	9.4e-14	253288	SD (m)	55.4887	0.000219073	0
rs2631676	A	G	A	G	-0.028	-0.0106	0.725	0.812	0.3678	0.0118	156997	0.0039	4.6e-13	253288	SD (m)	52.3687	0.000206756	0
rs17369123	T	C	T	C	0.031	0.0106	0.233	0.1859	0.3671	0.0118	157995	0.0038	1.4e-16	253288	SD (m)	68.3059	0.000269677	0
rs17197086	T	C	T	C	0.035	0.0126	0.117	0.1281	0.3658	0.0139	155941	0.0048	3.4e-13	253288	SD (m)	52.9624	0.000209099	0
rs9291926	T	G	T	G	0.019	-0.0085	0.483	0.4709	0.3592	0.0093	157548	0.0031	3.4e-10	253288	SD (m)	39.4302	0.000155673	0
rs9359128	T	C	T	C	0.044	0.0135	0.136	0.1127	0.3548	0.0146	157631	0.0045	5.9e-22	253288	SD (m)	92.7612	0.000366228	0
rs3755196	A	G	A	G	-0.018	0.0094	0.692	0.6813	0.3469	0.01	154676	0.0032	3.4e-08	253288	SD (m)	30.4647	0.000120277	0
rs239256	T	C	T	C	0.028	0.0107	0.864	0.7773	0.3398	0.0112	157762	0.0037	2e-14	253288	SD (m)	58.5321	0.000231089	0
rs2649996	A	C	A	C	0.02	-0.0094	0.224	0.3582	0.3281	0.0097	157315	0.0034	5.6e-09	253288	SD (m)	33.9689	0.000134112	0
rs1659127	A	G	A	G	0.03	0.0099	0.3	0.3302	0.3198	0.01	155228	0.0033	2.8e-19	253288	SD (m)	80.5741	0.000318113	0
rs7751325	T	C	T	C	0.017	0.0092	0.456	0.4505	0.3198	0.0092	157637	0.003	3.1e-08	253288	SD (m)	30.6439	0.000120984	0
rs7220557	T	C	T	C	-0.024	0.0125	0.867	0.8117	0.303	0.0121	149961	0.0042	1.3e-08	253288	SD (m)	32.3313	0.000127647	0
rs10445823	T	C	T	C	0.047	-0.016	0.842	0.9027	0.3019	0.0155	157931	0.0049	5.4e-22	253288	SD (m)	92.9365	0.00036692	0
rs11652094	C	G	C	G	0.018	-0.0108	0.675	0.6918	0.2866	0.0101	154309	0.0032	9.3e-09	253288	SD (m)	32.9823	0.000130217	0
rs42039	T	C	T	C	0.068	0.0115	0.283	0.2452	0.2821	0.0107	157320	0.0034	3.8e-88	253288	SD (m)	396.147	0.00156402	0
rs4876357	T	C	T	C	0.017	-0.01	0.433	0.4654	0.2818	0.0093	154813	0.0029	4.3e-09	253288	SD (m)	34.483	0.000136141	0
rs1393786	A	C	A	C	-0.027	0.0111	0.192	0.275	0.2811	0.0103	158007	0.0033	1e-15	253288	SD (m)	64.4305	0.000254376	0
rs745749	A	G	A	G	0.023	0.0113	0.692	0.668	0.2611	0.0101	150513	0.0033	4.3e-12	253288	SD (m)	47.9827	0.000189439	0
rs1113765	A	G	A	G	-0.024	-0.014	0.192	0.1734	0.2548	0.0123	156265	0.0038	1.7e-10	253288	SD (m)	40.7842	0.000161019	0
rs2302580	T	C	T	C	-0.029	0.0112	0.491	0.419	0.2512	0.0097	147218	0.0036	4.2e-15	253288	SD (m)	61.6038	0.000243217	0
rs888403	A	G	A	G	-0.019	-0.0114	0.633	0.6477	0.2469	0.0098	157144	0.0033	9.3e-09	253288	SD (m)	32.9823	0.000130217	0
rs12986437	A	C	A	C	-0.022	-0.013	0.822	0.7771	0.2419	0.0111	155546	0.0035	2.3e-10	253288	SD (m)	40.1936	0.000158687	0
rs6739772	A	G	A	G	-0.02	0.0119	0.233	0.2899	0.2418	0.0102	157396	0.0032	1.4e-09	253288	SD (m)	36.6688	0.000144771	0
rs1074078	T	C	T	C	0.018	-0.0118	0.351	0.3311	0.2377	0.01	155337	0.0032	2.8e-08	253288	SD (m)	30.8414	0.000121764	0
rs1325596	A	G	A	G	0.025	-0.011	0.508	0.5507	0.2348	0.0092	157785	0.0029	9.7e-18	253288	SD (m)	73.5726	0.00029047	0
rs7701414	A	G	A	G	-0.037	-0.011	0.517	0.5395	0.2334	0.0093	157793	0.003	1.3e-34	253288	SD (m)	150.572	0.000594469	0
rs7935997	A	G	A	G	-0.024	-0.0116	0.557	0.592	0.2327	0.0097	150167	0.0031	6e-15	253288	SD (m)	60.9016	0.000240444	0
rs2925155	T	C	T	C	-0.023	-0.0129	0.333	0.2567	0.2298	0.0107	152664	0.0034	9.8e-12	253288	SD (m)	46.3681	0.000183065	0
rs5754185	C	G	C	G	0.035	0.0161	0.892	0.8535	0.2208	0.0131	156970	0.0042	4.5e-17	253288	SD (m)	70.5445	0.000278515	0
rs143384	A	G	A	G	-0.075	-0.0119	0.6	0.594	0.2137	0.0096	155228	0.0032	1.1e-121	253288	SD (m)	550.269	0.0021725	0
rs11177669	A	G	A	G	0.033	0.0132	0.258	0.2597	0.2098	0.0105	157238	0.0035	4.2e-21	253288	SD (m)	88.8777	0.000350896	0
rs34651	T	C	T	C	-0.041	-0.0219	0.905	0.9212	0.2053	0.0173	156224	0.0058	2.2e-12	253288	SD (m)	49.297	0.000194628	0
rs10868439	A	G	A	G	-0.027	0.0118	0.467	0.4769	0.2044	0.0093	154816	0.003	3e-19	253288	SD (m)	80.4378	0.000317574	0
rs8413	T	C	T	C	-0.023	-0.0118	0.475	0.5646	0.2028	0.0093	157915	0.003	2.6e-14	253288	SD (m)	58.016	0.000229051	0
rs2609334	T	C	T	C	0.022	0.0141	0.733	0.7727	0.2	0.011	158010	0.0034	2.4e-10	253288	SD (m)	40.1105	0.000158359	0
rs9479130	A	C	A	C	-0.031	-0.0123	0.592	0.5439	0.1908	0.0094	153991	0.003	5.1e-25	253288	SD (m)	106.731	0.00042138	0
rs7590738	A	G	A	G	-0.022	-0.0123	0.675	0.5709	0.1892	0.0093	157010	0.003	1.1e-13	253288	SD (m)	55.1797	0.000217854	0
rs10770705	A	C	A	C	0.03	0.0128	0.339	0.339	0.1889	0.0097	158010	0.0031	2.3e-21	253288	SD (m)	90.069	0.000355599	0
rs806794	A	G	A	G	0.06	0.0136	0.724	0.7266	0.1887	0.0104	157968	0.0033	4.6e-74	253288	SD (m)	331.469	0.00130867	0
rs5757318	A	T	A	T	-0.029	0.0176	0.864	0.8452	0.184	0.0133	151298	0.0048	1.9e-09	253288	SD (m)	36.0736	0.000142421	0
rs11855014	A	G	A	G	-0.022	-0.0138	0.246	0.3084	0.1808	0.0103	152451	0.0034	9.2e-11	253288	SD (m)	41.9845	0.000165758	0
rs8052560	A	C	A	C	0.036	0.0154	0.783	0.7656	0.1741	0.0113	149706	0.0044	3.8e-16	253288	SD (m)	66.3373	0.000261905	0
rs6952113	A	G	A	G	-0.018	-0.013	0.375	0.386	0.1701	0.0095	157941	0.003	1.2e-09	253288	SD (m)	36.9694	0.000145958	0
rs10119624	A	G	A	G	0.024	-0.0135	0.683	0.6706	0.1686	0.0098	156342	0.0031	3.7e-14	253288	SD (m)	57.322	0.000226311	0
rs2609996	A	C	A	C	0.017	-0.013	0.383	0.4464	0.1623	0.0093	156250	0.0029	6.2e-09	253288	SD (m)	33.7709	0.00013333	0
rs17409588	T	C	T	C	-0.019	-0.0143	0.7	0.6836	0.1547	0.01	154523	0.0033	5.4e-09	253288	SD (m)	34.0397	0.000134391	0
rs9389986	A	T	A	T	-0.052	-0.0146	0.254	0.2844	0.153	0.0102	157597	0.0033	1.9e-56	253288	SD (m)	250.622	0.000989476	0
rs2289195	A	G	A	G	0.038	0.0135	0.367	0.412	0.1489	0.0094	157921	0.003	2.4e-37	253288	SD (m)	163.082	0.000643862	0
rs2079795	T	C	T	C	0.045	0.0142	0.3	0.335	0.1456	0.0097	157991	0.0031	1.7e-46	253288	SD (m)	204.992	0.000809325	0
rs425277	T	C	T	C	0.028	-0.0151	0.28	0.2736	0.1438	0.0104	158005	0.0033	1.2e-17	253288	SD (m)	73.1527	0.000288812	0
rs8090312	A	G	A	G	0.024	0.0148	0.75	0.6893	0.1436	0.0101	153647	0.0034	3.3e-13	253288	SD (m)	53.021	0.000209331	0
rs13306455	T	C	T	C	0.031	0.0179	0.17	0.1704	0.1421	0.0122	157360	0.0039	2.1e-15	253288	SD (m)	62.9689	0.000248606	0
rs1614303	T	G	T	G	0.022	-0.0176	0.867	0.8191	0.1403	0.0119	157618	0.0038	5.7e-09	253288	SD (m)	33.9345	0.000133976	0
rs7043114	T	C	T	C	-0.029	0.0137	0.517	0.5585	0.1399	0.0093	157428	0.0029	1.8e-22	253288	SD (m)	95.111	0.000375506	0
rs2181834	T	G	T	G	0.022	0.0137	0.542	0.5532	0.1394	0.0093	157448	0.0029	2.1e-14	253288	SD (m)	58.4361	0.00023071	0
rs7849585	T	G	T	G	0.036	0.0148	0.317	0.3338	0.1325	0.0098	157419	0.0032	1.1e-29	253288	SD (m)	128.04	0.000505512	0
rs12426318	A	C	A	C	-0.025	-0.0206	0.125	0.1322	0.1318	0.0137	157776	0.0044	3.2e-08	253288	SD (m)	30.5823	0.000120741	0
rs17416284	A	T	A	T	0.022	0.0149	0.675	0.6733	0.1296	0.0099	157492	0.0031	2.9e-12	253288	SD (m)	48.7551	0.000192489	0
rs1681630	T	C	T	C	0.029	-0.0149	0.242	0.3397	0.1276	0.0098	156965	0.0031	2.4e-20	253288	SD (m)	85.4304	0.000337286	0
rs1950500	T	C	T	C	0.031	-0.0155	0.233	0.2943	0.1258	0.0101	158010	0.0032	3.2e-22	253288	SD (m)	93.9721	0.000371009	0
rs165189	A	G	A	G	-0.029	0.0208	0.88	0.8576	0.1251	0.0136	153057	0.0046	1.6e-10	253288	SD (m)	40.9027	0.000161487	0
rs3764419	A	C	A	C	-0.041	-0.0147	0.375	0.381	0.1246	0.0096	158010	0.003	2.7e-41	253288	SD (m)	181.164	0.000715247	0
rs4939837	A	G	A	G	0.019	-0.0154	0.342	0.3507	0.1231	0.01	149850	0.0033	1.1e-08	253288	SD (m)	32.656	0.000128928	0
rs4371882	A	G	A	G	-0.027	-0.0189	0.833	0.8239	0.1181	0.0121	157525	0.0038	1.1e-12	253288	SD (m)	50.6571	0.000199998	0
rs927381	T	C	T	C	0.022	-0.0146	0.593	0.57	0.1161	0.0093	157292	0.003	4.1e-13	253288	SD (m)	52.5947	0.000207648	0
rs1562975	A	G	A	G	0.025	0.0159	0.297	0.2981	0.1143	0.0101	157819	0.0032	5.5e-15	253288	SD (m)	61.0729	0.00024112	0
rs13084192	A	T	A	T	0.023	-0.0154	0.592	0.6317	0.1081	0.0096	157108	0.0031	1.4e-13	253288	SD (m)	54.7057	0.000215982	0
rs12639764	T	C	T	C	0.027	0.0153	0.543	0.6102	0.1071	0.0095	155428	0.003	1.6e-19	253288	SD (m)	81.6801	0.000322479	0
rs4812888	A	G	A	G	0.021	0.019	0.7	0.8087	0.1062	0.0118	157964	0.0037	1.4e-08	253288	SD (m)	32.1873	0.000127078	0
rs717052	A	G	A	G	-0.025	0.0211	0.133	0.1458	0.1047	0.013	156889	0.0044	6.4e-09	253288	SD (m)	33.7091	0.000133086	0
rs1244981	A	G	A	G	0.025	-0.0206	0.817	0.8432	0.1037	0.0126	157751	0.0041	1.2e-09	253288	SD (m)	36.9694	0.000145958	0
rs2741311	T	C	T	C	0.051	-0.0282	0.05	0.0795	0.1019	0.0172	157141	0.0055	3.1e-20	253288	SD (m)	84.9244	0.000335288	0
rs7261425	C	G	C	G	0.021	0.017	0.695	0.7194	0.09914	0.0103	157876	0.0034	1.8e-10	253288	SD (m)	40.6725	0.000160578	0
rs4986172	T	C	T	C	-0.034	0.0162	0.325	0.3399	0.09673	0.0097	158010	0.0032	7.6e-27	253288	SD (m)	115.069	0.000454302	0
rs6544650	A	G	A	G	-0.018	0.0158	0.583	0.5638	0.09275	0.0094	155688	0.003	4.2e-09	253288	SD (m)	34.5288	0.000136322	0
rs720390	A	G	A	G	0.035	0.0164	0.383	0.3758	0.09022	0.0097	155228	0.0031	1.2e-29	253288	SD (m)	127.867	0.00050483	0
rs2662027	T	G	T	G	-0.033	-0.0261	0.083	0.1023	0.08809	0.0153	158010	0.0048	6.3e-12	253288	SD (m)	47.2339	0.000186483	0
rs11735005	T	G	T	G	0.017	0.016	0.467	0.4393	0.08754	0.0094	155207	0.003	4.3e-09	253288	SD (m)	34.483	0.000136141	0
rs12908753	A	G	A	G	0.038	-0.0183	0.283	0.2737	0.08652	0.0107	151495	0.0036	5.7e-26	253288	SD (m)	111.074	0.000438529	0
rs519384	A	T	A	T	0.031	0.0176	0.26	0.2871	0.08634	0.0103	154783	0.0033	8.6e-22	253288	SD (m)	92.0155	0.000363284	0
rs11642612	A	C	A	C	-0.016	-0.0162	0.559	0.5982	0.08565	0.0094	157656	0.003	4.2e-08	253288	SD (m)	30.0548	0.000118659	0
rs1036821	A	G	A	G	-0.037	-0.0178	0.317	0.2989	0.08305	0.0103	153301	0.0032	1.1e-30	253288	SD (m)	132.611	0.000523557	0
rs7926352	T	C	T	C	0.02	-0.0187	0.275	0.2471	0.08204	0.0107	157748	0.0035	3.1e-08	253288	SD (m)	30.6439	0.000120984	0
rs568610	T	C	T	C	0.022	0.019	0.208	0.2396	0.08003	0.0108	155909	0.0034	1.4e-10	253288	SD (m)	41.1637	0.000162517	0
rs6962887	T	G	T	G	0.023	-0.018	0.655	0.6924	0.07833	0.0102	152839	0.0034	6.1e-11	253288	SD (m)	42.7882	0.000168931	0
rs798497	A	G	A	G	0.057	0.018	0.712	0.7025	0.07814	0.0102	155228	0.0032	2.2e-71	253288	SD (m)	319.167	0.00126009	0
rs1812175	A	G	A	G	-0.079	0.0218	0.192	0.1678	0.07606	0.0123	158010	0.004	2.1e-86	253288	SD (m)	388.143	0.00153242	0
rs2072268	A	G	A	G	-0.02	0.0166	0.525	0.4727	0.07462	0.0093	155337	0.0031	1.1e-10	253288	SD (m)	41.6351	0.000164379	0
rs6920372	A	G	A	G	-0.025	0.0171	0.364	0.409	0.06792	0.0094	157027	0.0029	1.7e-17	253288	SD (m)	72.4652	0.000286098	0
rs2815379	A	G	A	G	-0.018	-0.0194	0.242	0.2803	0.06266	0.0104	153591	0.0033	1.6e-08	253288	SD (m)	31.9279	0.000126054	0
rs6441170	T	C	T	C	-0.022	-0.0178	0.638	0.6319	0.06198	0.0095	157941	0.003	9.7e-13	253288	SD (m)	50.9039	0.000200972	0
rs999474	A	G	A	G	0.022	-0.0174	0.457	0.4319	0.06111	0.0093	157824	0.003	1.1e-13	253288	SD (m)	55.1797	0.000217854	0
rs1133415	A	G	A	G	-0.019	0.0175	0.4	0.4735	0.05816	0.0092	157798	0.0029	2.9e-10	253288	SD (m)	39.7408	0.0001569	0
rs11205303	T	C	T	C	-0.053	0.0182	0.642	0.5908	0.05595	0.0095	155228	0.0035	2.2e-50	253288	SD (m)	222.815	0.000879689	0
rs2093210	T	C	T	C	-0.039	-0.0184	0.596	0.6041	0.05522	0.0096	153896	0.0031	3e-35	253288	SD (m)	153.486	0.000605973	0
rs10948222	T	C	T	C	-0.031	-0.0183	0.387	0.5961	0.0522	0.0094	156921	0.0033	9.8e-21	253288	SD (m)	87.2017	0.000344279	0
rs4239020	T	C	T	C	-0.021	-0.0193	0.708	0.669	0.05018	0.0099	155337	0.0031	8.8e-12	253288	SD (m)	46.579	0.000183897	0
rs11244772	A	G	A	G	-0.018	0.0194	0.725	0.6733	0.04935	0.0099	156263	0.0032	2.1e-08	253288	SD (m)	31.3998	0.000123969	0
rs7980687	A	G	A	G	0.039	-0.0231	0.183	0.2037	0.04599	0.0116	158010	0.0037	1e-26	253288	SD (m)	114.525	0.000452153	0
rs3118905	A	G	A	G	-0.058	-0.0207	0.237	0.2759	0.04501	0.0103	158003	0.0033	1.1e-69	253288	SD (m)	311.367	0.0012293	0
rs13155659	T	C	T	C	0.03	-0.0205	0.289	0.3005	0.04176	0.0101	157979	0.0031	6.4e-22	253288	SD (m)	92.6002	0.000365593	0
rs997400	T	C	T	C	-0.026	-0.0191	0.475	0.4475	0.04106	0.0094	155792	0.0029	1e-18	253288	SD (m)	78.0592	0.000308183	0
rs4675945	T	G	T	G	-0.02	-0.0195	0.358	0.37	0.04095	0.0096	157667	0.003	3.3e-11	253288	SD (m)	43.9903	0.000173677	0
rs8103992	A	C	A	C	0.029	-0.0243	0.22	0.1994	0.03806	0.0117	155868	0.0037	1.2e-14	253288	SD (m)	59.5373	0.000235058	0
rs3885668	T	C	T	C	-0.022	-0.0197	0.558	0.5628	0.03647	0.0094	156164	0.003	8.4e-13	253288	SD (m)	51.1864	0.000202088	0
rs1742829	A	T	A	T	-0.037	-0.0338	0.931	0.9115	0.03568	0.0161	157790	0.0055	2.3e-11	253288	SD (m)	44.6971	0.000176467	0
rs9292468	T	C	T	C	0.036	0.0199	0.475	0.3995	0.0338	0.0094	156845	0.003	1.5e-33	253288	SD (m)	145.713	0.000575286	0
rs4655345	A	G	A	G	0.024	0.0204	0.583	0.605	0.03172	0.0095	155809	0.003	5.2e-16	253288	SD (m)	65.7191	0.000259464	0
rs1199734	T	G	T	G	-0.022	0.0262	0.167	0.1722	0.03112	0.0122	157610	0.0039	1.6e-08	253288	SD (m)	31.9279	0.000126054	0
rs991946	T	C	T	C	-0.021	-0.021	0.5	0.4771	0.0232	0.0093	156375	0.0029	8.4e-13	253288	SD (m)	51.1864	0.000202088	0
rs2166898	A	G	A	G	-0.027	-0.0284	0.169	0.1684	0.02184	0.0124	158010	0.0041	8.6e-11	253288	SD (m)	42.1164	0.000166279	0
rs11172372	T	C	T	C	0.019	0.0218	0.492	0.5655	0.02175	0.0095	152884	0.003	7.6e-11	253288	SD (m)	42.3581	0.000167233	0
rs4745948	A	G	A	G	0.021	0.0217	0.567	0.4954	0.01822	0.0092	157502	0.0029	2.7e-13	253288	SD (m)	53.4152	0.000210887	0
rs724016	A	G	A	G	-0.078	-0.0221	0.517	0.5526	0.0173	0.0093	157975	0.0029	3.2e-158	253288	SD (m)	718.259	0.00283574	0
rs3739707	A	C	A	C	-0.024	-0.026	0.3	0.2472	0.016	0.0108	156639	0.0035	4e-12	253288	SD (m)	48.1245	0.000189999	0
rs4146850	A	G	A	G	0.018	0.0222	0.492	0.5139	0.01596	0.0092	157270	0.0029	1.2e-09	253288	SD (m)	36.9694	0.000145958	0
rs862034	A	G	A	G	-0.028	-0.0232	0.49	0.3573	0.01586	0.0096	157973	0.003	6.4e-20	253288	SD (m)	83.4912	0.00032963	0
rs17391694	T	C	T	C	0.043	0.033	0.136	0.139	0.0153	0.0136	152863	0.0053	3.9e-16	253288	SD (m)	66.2861	0.000261702	0
rs12513181	A	C	A	C	-0.02	-0.0256	0.728	0.7461	0.01497	0.0105	157856	0.0033	3.2e-09	253288	SD (m)	35.0582	0.000138412	0
rs7733222	T	C	T	C	-0.018	-0.0232	0.552	0.5747	0.0142	0.0095	153609	0.003	1.2e-09	253288	SD (m)	36.9694	0.000145958	0
rs4722837	A	G	A	G	0.017	-0.0234	0.583	0.5448	0.01241	0.0093	154478	0.0031	2.2e-08	253288	SD (m)	31.3095	0.000123612	0
rs11667331	A	G	A	G	-0.024	-0.0316	0.828	0.8347	0.01103	0.0124	157115	0.004	1.3e-09	253288	SD (m)	36.8133	0.000145342	0
rs2836288	A	C	A	C	-0.019	-0.0247	0.534	0.556	0.00762	0.0093	158005	0.0029	3.8e-11	253288	SD (m)	43.7142	0.000172587	1
rs7759938	T	C	T	C	-0.044	0.027	0.636	0.6793	0.006361	0.0099	157998	0.0032	2.6e-43	253288	SD (m)	190.4	0.000751714	1
rs7033487	T	C	T	C	0.037	0.0323	0.775	0.8028	0.005647	0.0117	157276	0.0036	1.1e-24	253288	SD (m)	105.207	0.000415367	1
rs10131337	T	C	T	C	0.027	0.0317	0.203	0.2417	0.003968	0.011	152664	0.0038	2.9e-12	253288	SD (m)	48.7551	0.000192489	1
rs4548838	T	C	T	C	0.033	-0.027	0.45	0.4599	0.003777	0.0093	156403	0.003	8.6e-28	253288	SD (m)	119.391	0.000471364	1
rs461521	A	C	A	C	0.016	0.0269	0.5	0.4925	0.003655	0.0092	157132	0.003	3.3e-08	253288	SD (m)	30.5226	0.000120506	1
rs6047319	A	G	A	G	-0.019	-0.029	0.658	0.6726	0.00308	0.0098	157739	0.0032	1.2e-09	253288	SD (m)	36.9694	0.000145958	1
rs6919321	A	G	A	G	0.021	-0.0288	0.625	0.6066	0.002485	0.0095	155312	0.003	4.7e-12	253288	SD (m)	47.8083	0.000188751	1
rs584828	T	C	T	C	-0.025	-0.0296	0.433	0.3979	0.00172	0.0095	157553	0.003	3.5e-17	253288	SD (m)	71.0403	0.000280472	1
rs13276054	C	G	C	G	-0.024	0.0324	0.658	0.6902	0.001295	0.0101	156991	0.0033	5.1e-13	253288	SD (m)	52.1661	0.000205956	1
rs1047014	T	C	T	C	-0.032	-0.0372	0.725	0.7492	0.000482	0.0107	158010	0.0036	1.3e-18	253288	SD (m)	77.5409	0.000306137	1
rs17556750	A	C	A	C	0.046	0.0357	0.275	0.2915	0.0004359	0.0101	156909	0.0032	8.3e-48	253288	SD (m)	211.003	0.000833055	1
rs3103267	A	C	A	C	-0.038	0.0379	0.364	0.2818	0.0001981	0.0102	157785	0.0033	1.4e-31	253288	SD (m)	136.704	0.000539716	1
rs4733724	A	G	A	G	0.05	0.0594	0.808	0.7994	3.23e-07	0.0116	157797	0.0037	1.4e-41	253288	SD (m)	182.47	0.000720405	1
																sum_all	0.10109
																sum_wo_outliers	0.0957458
