# Supplementary material for: Genome-wide meta-analysis of 158,000 individuals of European ancestry identifies three loci associated with chronic back pain
Source: PLoS Genet. 2018 Sep 27;14(9):e1007601. doi: 10.1371/journal.pgen.1007601 (PMC6159857; doi:10.1371/journal.pgen.1007601)
Supplement: S4 Appendix — (XLSX) [file pgen.1007601.s025.xlsx]

## Sheet: Legend and description
Legend and Description. Results of partitioning of heritability for baseline 53 annotation and 53 annotation in specific cell groups.
Legend
Name	Description
Category	The functional category
Prop._SNPs	Proportion of the SNPs in the category
Prop._h2	Proportion of the SNP-based heritability in the category
Prop._h2_std_error	Standard Error of Prop._h2
Enrichment	Heritability enrichment in the category
Enrichment_std_error	Standard Error of Enrichment
Enrichment_p	P-value of Enrichment
P-value threshold after Bonferroni correction p-value<0.05/53=9.4e-4
The 53 functional categories, derived from 24 main annotations, were obtained as follows:
• Coding, 3′ UTR, 5′ UTR, promoter and intron annotations from
RefSeq gene models were obtained from the UCSC Genome Browser
and post-processed by Gusev et al..
• Digital genomic footprint and transcription factor binding site annotations
were obtained from ENCODE3 and post-processed by Gusev et al.
• The combined chromHMM and Segway annotations for six cell
lines were obtained from Hoffman et al.. The CTCF, promoter-flanking,
transcribed, transcription start site (TSS), strong enhancer and weak
enhancer categories are each a union over the six cell lines; the repressed
category is an intersection over the six cell lines.
• DHSs are a combination of ENCODE and Roadmap Epigenomics data,
post-processed by Trynka et al.. We combined the cell type–specific
annotations into two annotations for inclusion in the full baseline model:
a union of all cell types and a union of only fetal cell types.
• Cell type–specific H3K4me1, H3K4me3 and H3K9ac data were
all obtained from Roadmap Epigenomics and post-processed by Trynka
et al.. For each mark, we took a union over cell types for the full baseline
model and used the individual cell types for our cell type–specific
analyses.
• Cell type–specific H3K27ac data were obtained from Roadmap
Epigenomics and post-processed. A second version of H3K27ac
data was obtained from Hnisz et al.. For each mark, we took a union
over cell types for the full baseline model. We also used the individual
cell types of the Roadmap Epigenomics H3K27ac data for our cell type–
specific analyses.
• Super-enhancers were also obtained from Hnisz et al. and comprise a
subset of the H3K27ac annotation from that paper. We took a union over
cell types for the full baseline model.
• Regions conserved in mammals were obtained from Lindblad-Toh et al.
and post-processed by Ward and Kellis.
• FANTOM5 enhancers were obtained from Andersson et al..
• For each of these 24 categories, we added a 500-bp window around the
category as an additional category to keep our heritability estimates from
being inflated by heritability in flanking regions.
• For each DHS, H3K4me1, H3K4me3 and H3K9ac site, we added a 100-bp
window around the ChIP-seq peak as an additional category.
• We added an additional category containing all SNPs.
Ten cell-type groups:
adrenal and pancreas, CNS, cardiovascular, connective and bone, gastrointestinal, immune and hematopoietic, kidney, liver, skeletal muscle and other

## Sheet: baseline
Category	Prop._SNPs	Prop._h2	Prop._h2_std_error	Enrichment	Enrichment_std_error	Enrichment_p
Conserved_LindbladToh.bedL2_0	0.0256851	0.399657	0.108649	15.5599	4.23002	0.000397683
DHS_Trynka.extend.500.bedL2_0	0.496042	0.927547	0.164072	1.8699	0.330763	0.0112237
H3K4me1_Trynka.extend.500.bedL2_0	0.605819	0.872925	0.100927	1.4409	0.166597	0.0117769
H3K9ac_peaks_Trynka.bedL2_0	0.0384595	0.358413	0.135667	9.31925	3.52754	0.0192176
H3K4me1_Trynka.bedL2_0	0.423685	0.871194	0.189116	2.05623	0.44636	0.019324
TSS_Hoffman.extend.500.bedL2_0	0.0343534	0.19925	0.0716801	5.80002	2.08655	0.0217354
DHS_Trynka.bedL2_0	0.166201	-0.413792	0.279936	-2.48972	1.68432	0.0356558
UTR_5_UCSC.bedL2_0	0.00548417	0.107519	0.0507022	19.6053	9.24519	0.0412376
FetalDHS_Trynka.extend.500.bedL2_0	0.283362	0.617737	0.168494	2.18003	0.594625	0.0495426
SuperEnhancer_Hnisz.bedL2_0	0.16721	0.270112	0.0508526	1.61541	0.304125	0.0506345
Conserved_LindbladToh.extend.500.bedL2_0	0.330412	0.571421	0.124947	1.72942	0.378155	0.0554273
H3K9ac_Trynka.extend.500.bedL2_0	0.229855	0.462162	0.121285	2.01067	0.52766	0.057302
Repressed_Hoffman.extend.500.bedL2_0	0.718511	0.57521	0.0774291	0.800559	0.107763	0.0650744
Coding_UCSC.bedL2_0	0.0142749	0.144881	0.075002	10.1493	5.25411	0.0759039
H3K27ac_Hnisz.bedL2_0	0.389076	0.546864	0.085604	1.40555	0.220019	0.0786357
Promoter_UCSC.extend.500.bedL2_0	0.0569346	0.17209	0.0657004	3.02258	1.15396	0.084447
Enhancer_Hoffman.extend.500.bedL2_0	0.0898451	0.258821	0.0991213	2.88074	1.10325	0.0895248
Promoter_UCSC.bedL2_0	0.0463455	0.200981	0.0935016	4.33657	2.01749	0.0992726
Intron_UCSC.extend.500.bedL2_0	0.396796	0.479434	0.0559529	1.20826	0.141011	0.140588
SuperEnhancer_Hnisz.extend.500.bedL2_0	0.170383	0.239734	0.0495454	1.40703	0.290789	0.176187
FetalDHS_Trynka.bedL2_0	0.0839308	-0.200427	0.217259	-2.38801	2.58854	0.185366
Enhancer_Andersson.bedL2_0	0.00432768	-0.0496024	0.0509535	-11.4617	11.7739	0.288081
Enhancer_Andersson.extend.500.bedL2_0	0.0190351	0.0832819	0.0617269	4.37519	3.2428	0.297989
Repressed_Hoffman.bedL2_0	0.460873	0.654464	0.184851	1.42005	0.401088	0.298072
UTR_3_UCSC.bedL2_0	0.0111859	0.0590462	0.0491303	5.27863	4.39216	0.324054
TFBS_ENCODE.extend.500.bedL2_0	0.341215	0.499932	0.161214	1.46515	0.472472	0.333352
H3K4me3_Trynka.bedL2_0	0.133011	0.247077	0.147037	1.85757	1.10545	0.438839
DGF_ENCODE.extend.500.bedL2_0	0.53847	0.423399	0.161716	0.7863	0.300324	0.472976
WeakEnhancer_Hoffman.extend.500.bedL2_0	0.0887866	0.0265169	0.106145	0.298658	1.19551	0.556029
Transcribed_Hoffman.bedL2_0	0.345968	0.250816	0.163719	0.724969	0.473221	0.564216
H3K4me3_Trynka.extend.500.bedL2_0	0.255139	0.325122	0.130833	1.27429	0.512793	0.591517
H3K27ac_Hnisz.extend.500.bedL2_0	0.420486	0.471559	0.101913	1.12146	0.242368	0.617511
PromoterFlanking_Hoffman.bedL2_0	0.00830845	-0.0197801	0.0594857	-2.38072	7.15966	0.637515
Enhancer_Hoffman.bedL2_0	0.0419892	0.0910249	0.10474	2.16782	2.49446	0.640325
H3K4me1_peaks_Trynka.bedL2_0	0.169823	0.0569349	0.249312	0.335261	1.46808	0.646819
Coding_UCSC.extend.500.bedL2_0	0.0636618	0.0332267	0.0685751	0.521925	1.07718	0.65708
Transcribed_Hoffman.extend.500.bedL2_0	0.762095	0.709042	0.120024	0.930385	0.157493	0.659783
PromoterFlanking_Hoffman.extend.500.bedL2_0	0.0331865	0.0010694	0.0771564	0.0322238	2.32493	0.677566
DGF_ENCODE.bedL2_0	0.136006	0.210579	0.247401	1.54831	1.81905	0.76311
TFBS_ENCODE.bedL2_0	0.131228	0.0698577	0.206689	0.532338	1.57503	0.766532
H3K27ac_PGC2.extend.500.bedL2_0	0.335206	0.372791	0.140487	1.11212	0.419106	0.787739
DHS_peaks_Trynka.bedL2_0	0.110583	0.0527009	0.243264	0.476574	2.19984	0.812143
H3K4me3_peaks_Trynka.bedL2_0	0.0416488	0.00907958	0.138793	0.218004	3.33245	0.8146
Intron_UCSC.bedL2_0	0.387473	0.402273	0.0749158	1.0382	0.193344	0.843404
UTR_5_UCSC.extend.500.bedL2_0	0.0268651	0.0363528	0.0500536	1.35316	1.86315	0.849038
H3K27ac_PGC2.bedL2_0	0.268778	0.292762	0.138938	1.08924	0.516923	0.863054
UTR_3_UCSC.extend.500.bedL2_0	0.0264553	0.0362903	0.0582225	1.37176	2.20079	0.865579
TSS_Hoffman.bedL2_0	0.0178321	0.00575684	0.0727448	0.322836	4.07943	0.868033
H3K9ac_Trynka.bedL2_0	0.125413	0.112844	0.143722	0.899779	1.14599	0.93027
WeakEnhancer_Hoffman.bedL2_0	0.0209872	0.0139284	0.101013	0.66366	4.81306	0.944307
CTCF_Hoffman.bedL2_0	0.0238662	0.0267266	0.114883	1.11985	4.81364	0.98014
CTCF_Hoffman.extend.500.bedL2_0	0.0708357	0.0730338	0.114679	1.03103	1.61894	0.984695
baseL2_0	1	1	0	1	0	NA
green highlight indicating p-value below threshold after Bonferroni correction p-value<0.05/53=9.4e-4

## Sheet: CNS
Category	Prop._SNPs	Prop._h2	Prop._h2_std_error	Enrichment	Enrichment_std_error	Enrichment_p
Conserved_LindbladToh.bedL2_1	0.0256851	0.400978	0.107883	15.6113	4.20021	0.000337519
DHS_Trynka.extend.500.bedL2_1	0.496042	0.931462	0.163333	1.87779	0.329272	0.0103051
H3K4me1_Trynka.extend.500.bedL2_1	0.605819	0.863392	0.1012	1.42516	0.167047	0.0149422
TSS_Hoffman.extend.500.bedL2_1	0.0343534	0.197854	0.071355	5.75939	2.07709	0.0222205
H3K4me1_Trynka.bedL2_1	0.423685	0.844775	0.189301	1.99388	0.446798	0.0271994
DHS_Trynka.bedL2_1	0.166201	-0.401576	0.278379	-2.41622	1.67496	0.0385416
UTR_5_UCSC.bedL2_1	0.00548417	0.106433	0.0506343	19.4073	9.23282	0.0429861
H3K9ac_peaks_Trynka.bedL2_1	0.0384595	0.31708	0.13913	8.24452	3.61758	0.0451887
L2_0	0.148408	0.326118	0.0872569	2.19744	0.587953	0.048164
FetalDHS_Trynka.extend.500.bedL2_1	0.283362	0.617408	0.167735	2.17887	0.591946	0.048676
SuperEnhancer_Hnisz.bedL2_1	0.16721	0.268733	0.0506253	1.60716	0.302765	0.0523757
Conserved_LindbladToh.extend.500.bedL2_1	0.330412	0.569299	0.124161	1.72299	0.375776	0.0559428
Repressed_Hoffman.extend.500.bedL2_1	0.718511	0.579259	0.0771042	0.806194	0.107311	0.0715499
Coding_UCSC.bedL2_1	0.0142749	0.144895	0.0746611	10.1503	5.23024	0.0744457
Enhancer_Hoffman.extend.500.bedL2_1	0.0898451	0.264917	0.0986311	2.9486	1.09779	0.0775147
H3K27ac_Hnisz.bedL2_1	0.389076	0.545721	0.08519	1.40261	0.218955	0.0792934
H3K9ac_Trynka.extend.500.bedL2_1	0.229855	0.443038	0.122976	1.92747	0.535015	0.0838623
Promoter_UCSC.extend.500.bedL2_1	0.0569346	0.169717	0.0653842	2.98091	1.14841	0.0892844
Promoter_UCSC.bedL2_1	0.0463455	0.198397	0.0933139	4.28082	2.01344	0.103973
Intron_UCSC.extend.500.bedL2_1	0.396796	0.479445	0.0557392	1.20829	0.140473	0.139001
SuperEnhancer_Hnisz.extend.500.bedL2_1	0.170383	0.239299	0.0492725	1.40448	0.289187	0.176416
FetalDHS_Trynka.bedL2_1	0.0839308	-0.20039	0.216329	-2.38757	2.57746	0.183749
Enhancer_Andersson.extend.500.bedL2_1	0.0190351	0.0869868	0.0612084	4.56982	3.21556	0.267026
Enhancer_Andersson.bedL2_1	0.00432768	-0.0489391	0.0506905	-11.3084	11.7131	0.29161
Repressed_Hoffman.bedL2_1	0.460873	0.643929	0.184233	1.39719	0.399748	0.323128
TFBS_ENCODE.extend.500.bedL2_1	0.341215	0.501629	0.160395	1.47013	0.470072	0.325838
UTR_3_UCSC.bedL2_1	0.0111859	0.0573395	0.0487148	5.12605	4.35501	0.337652
H3K4me3_Trynka.bedL2_1	0.133011	0.237694	0.146945	1.78703	1.10476	0.476806
WeakEnhancer_Hoffman.extend.500.bedL2_1	0.0887866	0.0246563	0.10529	0.277703	1.18588	0.540925
DGF_ENCODE.extend.500.bedL2_1	0.53847	0.442577	0.161958	0.821915	0.300773	0.55069
Transcribed_Hoffman.bedL2_1	0.345968	0.252359	0.162875	0.729429	0.470781	0.568522
H3K27ac_Hnisz.extend.500.bedL2_1	0.420486	0.473465	0.101631	1.12599	0.241699	0.603581
H3K4me1_peaks_Trynka.bedL2_1	0.169823	0.0440834	0.249318	0.259585	1.46811	0.609628
Enhancer_Hoffman.bedL2_1	0.0419892	0.093862	0.103871	2.23539	2.47376	0.618248
H3K4me3_Trynka.extend.500.bedL2_1	0.255139	0.319734	0.130487	1.25318	0.511433	0.619371
Coding_UCSC.extend.500.bedL2_1	0.0636618	0.030212	0.0687097	0.474571	1.07929	0.626443
PromoterFlanking_Hoffman.bedL2_1	0.00830845	-0.0190462	0.0592927	-2.29239	7.13643	0.645123
Transcribed_Hoffman.extend.500.bedL2_1	0.762095	0.707144	0.119158	0.927895	0.156355	0.646085
H3K4me3_peaks_Trynka.bedL2_1	0.0416488	-0.0140661	0.139344	-0.33773	3.34569	0.689432
PromoterFlanking_Hoffman.extend.500.bedL2_1	0.0331865	0.00258984	0.0768441	0.0780389	2.31552	0.690779
DGF_ENCODE.bedL2_1	0.136006	0.220968	0.245959	1.6247	1.80845	0.729838
TFBS_ENCODE.bedL2_1	0.131228	0.0709947	0.20574	0.541002	1.5678	0.769714
H3K27ac_PGC2.extend.500.bedL2_1	0.335206	0.371113	0.139973	1.10712	0.417572	0.796248
DHS_peaks_Trynka.bedL2_1	0.110583	0.0621393	0.241579	0.561925	2.18459	0.84122
TSS_Hoffman.bedL2_1	0.0178321	0.00445522	0.0726335	0.249842	4.07319	0.853726
H3K27ac_PGC2.bedL2_1	0.268778	0.294287	0.1389	1.09491	0.516783	0.854428
Intron_UCSC.bedL2_1	0.387473	0.400419	0.0746206	1.03341	0.192583	0.862256
UTR_3_UCSC.extend.500.bedL2_1	0.0264553	0.0352964	0.0578765	1.33419	2.18771	0.878362
UTR_5_UCSC.extend.500.bedL2_1	0.0268651	0.0343744	0.050509	1.27952	1.8801	0.88134
H3K9ac_Trynka.bedL2_1	0.125413	0.107937	0.14331	0.860656	1.1427	0.902874
WeakEnhancer_Hoffman.bedL2_1	0.0209872	0.0109489	0.0999924	0.521696	4.76445	0.920063
CTCF_Hoffman.bedL2_1	0.0238662	0.0284556	0.114389	1.1923	4.79292	0.968002
CTCF_Hoffman.extend.500.bedL2_1	0.0708357	0.0706698	0.11426	0.997658	1.61303	0.99884
baseL2_1	1	1	0	1	0	NA
green highlight indicating p-value below threshold after Bonferroni correction p-value<0.05/53=9.4e-4

## Sheet: Adrenal_Pancreas
Category	Prop._SNPs	Prop._h2	Prop._h2_std_error	Enrichment	Enrichment_std_error	Enrichment_p
Conserved_LindbladToh.bedL2_1	0.0256851	0.401327	0.108355	15.6249	4.2186	0.000358306
H3K4me1_Trynka.extend.500.bedL2_1	0.605819	0.868652	0.100572	1.43385	0.166009	0.0128003
DHS_Trynka.extend.500.bedL2_1	0.496042	0.905141	0.164035	1.82473	0.330688	0.0159264
L2_0	0.0928531	0.319422	0.0945089	3.44008	1.01783	0.0188873
H3K4me1_Trynka.bedL2_1	0.423685	0.841603	0.187929	1.98639	0.443559	0.0277607
DHS_Trynka.bedL2_1	0.166201	-0.437933	0.279572	-2.63497	1.68214	0.0283221
TSS_Hoffman.extend.500.bedL2_1	0.0343534	0.189551	0.0715969	5.51767	2.08413	0.0305424
UTR_5_UCSC.bedL2_1	0.00548417	0.105985	0.0506772	19.3256	9.24064	0.0443683
SuperEnhancer_Hnisz.bedL2_1	0.16721	0.269521	0.0507639	1.61187	0.303594	0.0514997
H3K9ac_peaks_Trynka.bedL2_1	0.0384595	0.302616	0.135828	7.86845	3.53173	0.0535494
Conserved_LindbladToh.extend.500.bedL2_1	0.330412	0.563611	0.125046	1.70578	0.378455	0.063822
Coding_UCSC.bedL2_1	0.0142749	0.142879	0.0749195	10.0091	5.24833	0.0802342
FetalDHS_Trynka.extend.500.bedL2_1	0.283362	0.579298	0.170964	2.04437	0.603342	0.0863346
Promoter_UCSC.extend.500.bedL2_1	0.0569346	0.167942	0.0650146	2.94974	1.14192	0.092838
Repressed_Hoffman.extend.500.bedL2_1	0.718511	0.589169	0.0767196	0.819987	0.106776	0.0929451
H3K27ac_Hnisz.bedL2_1	0.389076	0.539283	0.0857407	1.38606	0.22037	0.0937215
H3K9ac_Trynka.extend.500.bedL2_1	0.229855	0.434242	0.121801	1.8892	0.529902	0.0957632
Promoter_UCSC.bedL2_1	0.0463455	0.197729	0.0930213	4.2664	2.00713	0.104894
Enhancer_Hoffman.extend.500.bedL2_1	0.0898451	0.249265	0.0991622	2.77439	1.1037	0.10925
Intron_UCSC.extend.500.bedL2_1	0.396796	0.480188	0.0558982	1.21016	0.140874	0.136919
FetalDHS_Trynka.bedL2_1	0.0839308	-0.223337	0.216	-2.66096	2.57355	0.149447
SuperEnhancer_Hnisz.extend.500.bedL2_1	0.170383	0.241364	0.0493763	1.4166	0.289796	0.165195
Enhancer_Andersson.extend.500.bedL2_1	0.0190351	0.0881694	0.0615561	4.63195	3.23383	0.261194
Enhancer_Andersson.bedL2_1	0.00432768	-0.0476602	0.0508649	-11.0129	11.7534	0.3049
Repressed_Hoffman.bedL2_1	0.460873	0.648075	0.184121	1.40619	0.399505	0.312283
UTR_3_UCSC.bedL2_1	0.0111859	0.0571624	0.0489314	5.11022	4.37438	0.341469
H3K4me1_peaks_Trynka.bedL2_1	0.169823	-0.0528943	0.252413	-0.311468	1.48633	0.366915
TFBS_ENCODE.extend.500.bedL2_1	0.341215	0.46543	0.161885	1.36404	0.474438	0.449156
DGF_ENCODE.extend.500.bedL2_1	0.53847	0.425743	0.16111	0.790653	0.2992	0.480552
WeakEnhancer_Hoffman.extend.500.bedL2_1	0.0887866	0.0148036	0.106221	0.166733	1.19636	0.484187
H3K4me3_Trynka.bedL2_1	0.133011	0.226012	0.147659	1.6992	1.11013	0.529604
Transcribed_Hoffman.bedL2_1	0.345968	0.256754	0.163412	0.742133	0.472333	0.587842
H3K27ac_Hnisz.extend.500.bedL2_1	0.420486	0.472103	0.101585	1.12276	0.24159	0.612648
PromoterFlanking_Hoffman.bedL2_1	0.00830845	-0.0203791	0.0592988	-2.45281	7.13717	0.629296
PromoterFlanking_Hoffman.extend.500.bedL2_1	0.0331865	-0.00363898	0.077221	-0.109652	2.32688	0.633925
TFBS_ENCODE.bedL2_1	0.131228	0.0413526	0.205756	0.31512	1.56793	0.662286
Transcribed_Hoffman.extend.500.bedL2_1	0.762095	0.710038	0.119726	0.931692	0.157101	0.664937
Coding_UCSC.extend.500.bedL2_1	0.0636618	0.0341906	0.0681781	0.537067	1.07094	0.665491
Enhancer_Hoffman.bedL2_1	0.0419892	0.0854234	0.104732	2.03442	2.49427	0.678903
H3K9ac_Trynka.bedL2_1	0.125413	0.0668233	0.143623	0.532826	1.1452	0.682841
H3K4me3_peaks_Trynka.bedL2_1	0.0416488	-0.00453033	0.1385	-0.108775	3.32544	0.738841
H3K4me3_Trynka.extend.500.bedL2_1	0.255139	0.295486	0.129268	1.15814	0.506657	0.754488
DHS_peaks_Trynka.bedL2_1	0.110583	0.0361904	0.242394	0.32727	2.19197	0.759245
DGF_ENCODE.bedL2_1	0.136006	0.199126	0.247023	1.4641	1.81627	0.798321
H3K27ac_PGC2.extend.500.bedL2_1	0.335206	0.368259	0.139781	1.0986	0.417	0.811923
Intron_UCSC.bedL2_1	0.387473	0.404852	0.0750206	1.04485	0.193615	0.816882
UTR_5_UCSC.extend.500.bedL2_1	0.0268651	0.0377742	0.0502792	1.40607	1.87154	0.827489
TSS_Hoffman.bedL2_1	0.0178321	0.00417771	0.0724934	0.23428	4.06533	0.850424
WeakEnhancer_Hoffman.bedL2_1	0.0209872	0.00320124	0.101466	0.152533	4.83464	0.860887
H3K27ac_PGC2.bedL2_1	0.268778	0.290592	0.138953	1.08116	0.51698	0.875353
UTR_3_UCSC.extend.500.bedL2_1	0.0264553	0.0350373	0.0580124	1.3244	2.19285	0.882171
CTCF_Hoffman.extend.500.bedL2_1	0.0708357	0.060765	0.115222	0.85783	1.62661	0.930233
CTCF_Hoffman.bedL2_1	0.0238662	0.0289292	0.114322	1.21214	4.79014	0.964681
baseL2_1	1	1	4.64007e-08	1	4.64007e-08	NA
green highlight indicating p-value below threshold after Bonferroni correction p-value<0.05/53=9.4e-4

## Sheet: Cardiovascular
Category	Prop._SNPs	Prop._h2	Prop._h2_std_error	Enrichment	Enrichment_std_error	Enrichment_p
Conserved_LindbladToh.bedL2_1	0.0256851	0.405947	0.10869	15.8048	4.23163	0.000323027
DHS_Trynka.extend.500.bedL2_1	0.496042	0.955561	0.165375	1.92637	0.33339	0.00746191
H3K4me1_Trynka.extend.500.bedL2_1	0.605819	0.874925	0.100391	1.4442	0.165711	0.0107863
H3K4me1_Trynka.bedL2_1	0.423685	0.913383	0.191867	2.15581	0.452853	0.0118133
H3K9ac_peaks_Trynka.bedL2_1	0.0384595	0.37512	0.134894	9.75365	3.50744	0.0133142
FetalDHS_Trynka.extend.500.bedL2_1	0.283362	0.686812	0.173342	2.4238	0.611733	0.0213162
TSS_Hoffman.extend.500.bedL2_1	0.0343534	0.193474	0.0717667	5.63188	2.08907	0.0269027
UTR_5_UCSC.bedL2_1	0.00548417	0.107868	0.0504603	19.669	9.20108	0.0397089
H3K9ac_Trynka.extend.500.bedL2_1	0.229855	0.476521	0.12129	2.07314	0.527679	0.043585
Conserved_LindbladToh.extend.500.bedL2_1	0.330412	0.583785	0.125382	1.76684	0.379471	0.0448009
SuperEnhancer_Hnisz.bedL2_1	0.16721	0.272264	0.0507954	1.62828	0.303783	0.0459379
Repressed_Hoffman.extend.500.bedL2_1	0.718511	0.568318	0.0773777	0.790967	0.107692	0.0531723
H3K27ac_Hnisz.bedL2_1	0.389076	0.559121	0.0844299	1.43705	0.217001	0.0558248
DHS_Trynka.bedL2_1	0.166201	-0.341472	0.279116	-2.05458	1.67939	0.0656053
Enhancer_Hoffman.extend.500.bedL2_1	0.0898451	0.269101	0.0984579	2.99516	1.09586	0.0698479
Coding_UCSC.bedL2_1	0.0142749	0.145007	0.0747965	10.1581	5.23972	0.0749241
Promoter_UCSC.extend.500.bedL2_1	0.0569346	0.165952	0.0661737	2.91478	1.16228	0.104382
Promoter_UCSC.bedL2_1	0.0463455	0.197507	0.0933924	4.26162	2.01513	0.106528
Intron_UCSC.extend.500.bedL2_1	0.396796	0.47538	0.0558903	1.19804	0.140854	0.16075
SuperEnhancer_Hnisz.extend.500.bedL2_1	0.170383	0.239373	0.0495083	1.40491	0.290571	0.177972
Enhancer_Andersson.bedL2_1	0.00432768	-0.0497076	0.0508469	-11.486	11.7492	0.285957
TFBS_ENCODE.extend.500.bedL2_1	0.341215	0.512857	0.160441	1.50303	0.470206	0.293875
UTR_3_UCSC.bedL2_1	0.0111859	0.059686	0.0489643	5.33582	4.37732	0.315836
FetalDHS_Trynka.bedL2_1	0.0839308	-0.126729	0.215883	-1.50992	2.57215	0.324732
H3K4me3_Trynka.bedL2_1	0.133011	0.275137	0.14655	2.06854	1.10179	0.33313
Repressed_Hoffman.bedL2_1	0.460873	0.639392	0.184054	1.38735	0.39936	0.335113
Enhancer_Andersson.extend.500.bedL2_1	0.0190351	0.0771008	0.0613751	4.05046	3.22432	0.344309
H3K4me3_Trynka.extend.500.bedL2_1	0.255139	0.348954	0.130592	1.3677	0.511846	0.470631
DGF_ENCODE.extend.500.bedL2_1	0.53847	0.437066	0.160793	0.811681	0.298611	0.52525
Enhancer_Hoffman.bedL2_1	0.0419892	0.103153	0.103371	2.45666	2.46186	0.555089
WeakEnhancer_Hoffman.extend.500.bedL2_1	0.0887866	0.026594	0.105932	0.299527	1.1931	0.555731
H3K27ac_Hnisz.extend.500.bedL2_1	0.420486	0.478393	0.100972	1.13771	0.240132	0.567951
Coding_UCSC.extend.500.bedL2_1	0.0636618	0.0260569	0.0685922	0.409302	1.07745	0.583462
Transcribed_Hoffman.bedL2_1	0.345968	0.257863	0.162758	0.745337	0.470441	0.591123
Transcribed_Hoffman.extend.500.bedL2_1	0.762095	0.702731	0.119136	0.922104	0.156327	0.619896
PromoterFlanking_Hoffman.bedL2_1	0.00830845	-0.0187232	0.0592517	-2.25352	7.1315	0.648995
PromoterFlanking_Hoffman.extend.500.bedL2_1	0.0331865	0.00106759	0.0767804	0.0321695	2.3136	0.676043
DGF_ENCODE.bedL2_1	0.136006	0.224439	0.246664	1.65022	1.81363	0.719984
H3K27ac_PGC2.extend.500.bedL2_1	0.335206	0.378102	0.140156	1.12797	0.418119	0.758052
L2_0	0.110699	0.0776511	0.110214	0.701461	0.995621	0.763487
TFBS_ENCODE.bedL2_1	0.131228	0.0741425	0.205806	0.564989	1.56831	0.7815
H3K27ac_PGC2.bedL2_1	0.268778	0.302552	0.13774	1.12566	0.512467	0.806443
H3K9ac_Trynka.bedL2_1	0.125413	0.15787	0.140623	1.25881	1.12128	0.81764
TSS_Hoffman.bedL2_1	0.0178321	0.00482372	0.0725204	0.270507	4.06685	0.857495
UTR_3_UCSC.extend.500.bedL2_1	0.0264553	0.0358938	0.0580386	1.35677	2.19384	0.870547
Intron_UCSC.bedL2_1	0.387473	0.399505	0.0749049	1.03105	0.193317	0.872363
UTR_5_UCSC.extend.500.bedL2_1	0.0268651	0.0338881	0.0497623	1.26142	1.85231	0.887341
H3K4me1_peaks_Trynka.bedL2_1	0.169823	0.145243	0.255826	0.855264	1.50643	0.92322
WeakEnhancer_Hoffman.bedL2_1	0.0209872	0.0168793	0.100706	0.804268	4.79844	0.967475
DHS_peaks_Trynka.bedL2_1	0.110583	0.117398	0.244473	1.06163	2.21077	0.977767
H3K4me3_peaks_Trynka.bedL2_1	0.0416488	0.0405165	0.139804	0.972813	3.35675	0.993549
CTCF_Hoffman.bedL2_1	0.0238662	0.0245051	0.114212	1.02677	4.78552	0.995538
CTCF_Hoffman.extend.500.bedL2_1	0.0708357	0.0705897	0.114405	0.996527	1.61507	0.998283
baseL2_1	1	1	0	1	0	NA
green highlight indicating p-value below threshold after Bonferroni correction p-value<0.05/53=9.4e-4

## Sheet: Connective_Bone
Category	Prop._SNPs	Prop._h2	Prop._h2_std_error	Enrichment	Enrichment_std_error	Enrichment_p
Conserved_LindbladToh.bedL2_1	0.0256851	0.398953	0.108619	15.5325	4.22887	0.000397922
H3K4me1_Trynka.extend.500.bedL2_1	0.605819	0.873602	0.101257	1.44202	0.167141	0.011741
DHS_Trynka.extend.500.bedL2_1	0.496042	0.923327	0.164423	1.86139	0.331469	0.0124673
H3K9ac_peaks_Trynka.bedL2_1	0.0384595	0.355917	0.136102	9.25433	3.53883	0.0208963
H3K4me1_Trynka.bedL2_1	0.423685	0.866595	0.189246	2.04538	0.446667	0.0210298
TSS_Hoffman.extend.500.bedL2_1	0.0343534	0.20024	0.0722295	5.82883	2.10254	0.0215745
DHS_Trynka.bedL2_1	0.166201	-0.427624	0.279391	-2.57294	1.68105	0.0304375
UTR_5_UCSC.bedL2_1	0.00548417	0.10783	0.0508188	19.662	9.26646	0.0408816
FetalDHS_Trynka.extend.500.bedL2_1	0.283362	0.621609	0.170431	2.19369	0.60146	0.0487023
SuperEnhancer_Hnisz.bedL2_1	0.16721	0.269732	0.0509586	1.61314	0.304758	0.0521684
Conserved_LindbladToh.extend.500.bedL2_1	0.330412	0.569588	0.124707	1.72387	0.377427	0.0570696
H3K9ac_Trynka.extend.500.bedL2_1	0.229855	0.456939	0.121737	1.98795	0.529624	0.0651717
Repressed_Hoffman.extend.500.bedL2_1	0.718511	0.575245	0.0775952	0.800608	0.107995	0.0655828
Coding_UCSC.bedL2_1	0.0142749	0.144959	0.0751208	10.1548	5.26244	0.0763328
H3K27ac_Hnisz.bedL2_1	0.389076	0.54517	0.0861867	1.40119	0.221516	0.0844915
Promoter_UCSC.extend.500.bedL2_1	0.0569346	0.171734	0.0657756	3.01634	1.15528	0.0857074
Enhancer_Hoffman.extend.500.bedL2_1	0.0898451	0.256538	0.0993759	2.85534	1.10608	0.0954479
Promoter_UCSC.bedL2_1	0.0463455	0.200532	0.0937289	4.3269	2.02239	0.100938
Intron_UCSC.extend.500.bedL2_1	0.396796	0.478915	0.0559467	1.20695	0.140996	0.14303
SuperEnhancer_Hnisz.extend.500.bedL2_1	0.170383	0.239244	0.049797	1.40415	0.292265	0.181933
FetalDHS_Trynka.bedL2_1	0.0839308	-0.201268	0.217403	-2.39803	2.59027	0.184857
Enhancer_Andersson.bedL2_1	0.00432768	-0.0495368	0.0510312	-11.4465	11.7918	0.289831
Repressed_Hoffman.bedL2_1	0.460873	0.655938	0.184906	1.42325	0.401207	0.29483
Enhancer_Andersson.extend.500.bedL2_1	0.0190351	0.0832136	0.0618	4.37159	3.24664	0.298559
UTR_3_UCSC.bedL2_1	0.0111859	0.0591073	0.0491871	5.28409	4.39723	0.324383
TFBS_ENCODE.extend.500.bedL2_1	0.341215	0.498869	0.161482	1.46204	0.473258	0.337415
L2_0	0.114068	0.197739	0.0977827	1.73351	0.85723	0.389619
DGF_ENCODE.extend.500.bedL2_1	0.53847	0.416746	0.163851	0.773943	0.304289	0.45276
H3K4me3_Trynka.bedL2_1	0.133011	0.242071	0.147783	1.81994	1.11106	0.46197
Transcribed_Hoffman.bedL2_1	0.345968	0.24844	0.164022	0.718101	0.474096	0.555285
WeakEnhancer_Hoffman.extend.500.bedL2_1	0.0887866	0.0295646	0.106104	0.332985	1.19504	0.575615
H3K4me3_Trynka.extend.500.bedL2_1	0.255139	0.319641	0.129864	1.25281	0.508993	0.618661
H3K27ac_Hnisz.extend.500.bedL2_1	0.420486	0.470256	0.102328	1.11836	0.243357	0.627956
H3K4me1_peaks_Trynka.bedL2_1	0.169823	0.0535317	0.248604	0.315222	1.4639	0.635906
PromoterFlanking_Hoffman.bedL2_1	0.00830845	-0.0194301	0.0595772	-2.3386	7.17068	0.642183
Transcribed_Hoffman.extend.500.bedL2_1	0.762095	0.708397	0.120458	0.929538	0.158062	0.656993
Coding_UCSC.extend.500.bedL2_1	0.0636618	0.0331992	0.0687859	0.521494	1.08049	0.65798
Enhancer_Hoffman.bedL2_1	0.0419892	0.0877886	0.105047	2.09074	2.50177	0.663727
PromoterFlanking_Hoffman.extend.500.bedL2_1	0.0331865	0.00122276	0.0773869	0.0368452	2.33188	0.679947
TFBS_ENCODE.bedL2_1	0.131228	0.0667397	0.206774	0.508577	1.57568	0.7551
DHS_peaks_Trynka.bedL2_1	0.110583	0.0428175	0.240643	0.387198	2.17614	0.778507
DGF_ENCODE.bedL2_1	0.136006	0.198077	0.244381	1.45639	1.79684	0.79955
H3K27ac_PGC2.extend.500.bedL2_1	0.335206	0.370104	0.140791	1.10411	0.420013	0.803069
H3K4me3_peaks_Trynka.bedL2_1	0.0416488	0.0107134	0.138703	0.257232	3.3303	0.823648
Intron_UCSC.bedL2_1	0.387473	0.402017	0.0750584	1.03754	0.193713	0.84638
UTR_5_UCSC.extend.500.bedL2_1	0.0268651	0.0363668	0.0502711	1.35368	1.87124	0.849417
H3K27ac_PGC2.bedL2_1	0.268778	0.294815	0.13941	1.09687	0.51868	0.851946
TSS_Hoffman.bedL2_1	0.0178321	0.00534396	0.0725264	0.299682	4.06718	0.863185
UTR_3_UCSC.extend.500.bedL2_1	0.0264553	0.0364552	0.0583104	1.37799	2.20411	0.863547
H3K9ac_Trynka.bedL2_1	0.125413	0.100365	0.147272	0.800279	1.1743	0.864737
WeakEnhancer_Hoffman.bedL2_1	0.0209872	0.0149051	0.101303	0.710198	4.82691	0.95214
CTCF_Hoffman.extend.500.bedL2_1	0.0708357	0.0759617	0.115511	1.07236	1.63069	0.964582
CTCF_Hoffman.bedL2_1	0.0238662	0.0284019	0.115042	1.19005	4.8203	0.968558
baseL2_1	1	1	8.48169e-08	1	8.48169e-08	NA
green highlight indicating p-value below threshold after Bonferroni correction p-value<0.05/53=9.4e-4

## Sheet: GI
Category	Prop._SNPs	Prop._h2	Prop._h2_std_error	Enrichment	Enrichment_std_error	Enrichment_p
Conserved_LindbladToh.bedL2_1	0.0256851	0.399042	0.108906	15.5359	4.24006	0.000415304
DHS_Trynka.extend.500.bedL2_1	0.496042	0.951265	0.165088	1.91771	0.33281	0.00786848
H3K4me1_Trynka.extend.500.bedL2_1	0.605819	0.873987	0.101101	1.44265	0.166884	0.0116133
H3K9ac_peaks_Trynka.bedL2_1	0.0384595	0.382863	0.137337	9.95498	3.57096	0.0128241
H3K4me1_Trynka.bedL2_1	0.423685	0.897316	0.190684	2.11789	0.45006	0.0141178
FetalDHS_Trynka.extend.500.bedL2_1	0.283362	0.686309	0.173189	2.42202	0.611194	0.0211327
TSS_Hoffman.extend.500.bedL2_1	0.0343534	0.199982	0.0717518	5.82131	2.08864	0.0214576
H3K9ac_Trynka.extend.500.bedL2_1	0.229855	0.488733	0.122727	2.12627	0.533931	0.0359578
UTR_5_UCSC.bedL2_1	0.00548417	0.10951	0.0508222	19.9684	9.26707	0.0376687
Conserved_LindbladToh.extend.500.bedL2_1	0.330412	0.592751	0.12601	1.79397	0.381371	0.0385373
Repressed_Hoffman.extend.500.bedL2_1	0.718511	0.559068	0.078093	0.778093	0.108687	0.041926
SuperEnhancer_Hnisz.bedL2_1	0.16721	0.2748	0.0511137	1.64345	0.305686	0.042211
H3K27ac_Hnisz.bedL2_1	0.389076	0.56757	0.0858417	1.45876	0.22063	0.0485311
DHS_Trynka.bedL2_1	0.166201	-0.361447	0.280872	-2.17477	1.68996	0.057155
Coding_UCSC.bedL2_1	0.0142749	0.149829	0.0754333	10.496	5.28433	0.0667511
Enhancer_Hoffman.extend.500.bedL2_1	0.0898451	0.271268	0.0993592	3.01928	1.10589	0.0689024
Promoter_UCSC.extend.500.bedL2_1	0.0569346	0.174807	0.0659678	3.07031	1.15866	0.0788529
Promoter_UCSC.bedL2_1	0.0463455	0.200583	0.094008	4.32799	2.02842	0.101907
Intron_UCSC.extend.500.bedL2_1	0.396796	0.481439	0.0564741	1.21331	0.142325	0.134688
SuperEnhancer_Hnisz.extend.500.bedL2_1	0.170383	0.240548	0.0496589	1.41181	0.291455	0.171941
H3K4me3_Trynka.bedL2_1	0.133011	0.309792	0.151004	2.32908	1.13527	0.242397
TFBS_ENCODE.extend.500.bedL2_1	0.341215	0.523916	0.161599	1.53544	0.473599	0.267699
FetalDHS_Trynka.bedL2_1	0.0839308	-0.149192	0.216328	-1.77756	2.57745	0.276512
Enhancer_Andersson.bedL2_1	0.00432768	-0.0505991	0.0509659	-11.692	11.7767	0.279118
UTR_3_UCSC.bedL2_1	0.0111859	0.0627711	0.0489033	5.61162	4.37186	0.285233
Enhancer_Andersson.extend.500.bedL2_1	0.0190351	0.0824317	0.0615188	4.33052	3.23187	0.30307
Repressed_Hoffman.bedL2_1	0.460873	0.638721	0.185595	1.38589	0.402703	0.340987
H3K4me3_Trynka.extend.500.bedL2_1	0.255139	0.37483	0.134967	1.46912	0.528993	0.372375
L2_0	0.167287	0.0705743	0.112372	0.421875	0.671732	0.384999
DGF_ENCODE.extend.500.bedL2_1	0.53847	0.423243	0.161445	0.786009	0.299822	0.471654
Transcribed_Hoffman.bedL2_1	0.345968	0.238463	0.163779	0.689264	0.473393	0.515507
H3K27ac_Hnisz.extend.500.bedL2_1	0.420486	0.483248	0.101657	1.14926	0.241761	0.53888
Enhancer_Hoffman.bedL2_1	0.0419892	0.104276	0.105075	2.4834	2.50244	0.554255
PromoterFlanking_Hoffman.bedL2_1	0.00830845	-0.0223173	0.0597345	-2.68609	7.18961	0.60908
Transcribed_Hoffman.extend.500.bedL2_1	0.762095	0.701884	0.120187	0.920992	0.157706	0.618116
WeakEnhancer_Hoffman.extend.500.bedL2_1	0.0887866	0.0383344	0.10568	0.431759	1.19027	0.632214
PromoterFlanking_Hoffman.extend.500.bedL2_1	0.0331865	0.00086631	0.0774367	0.0261043	2.33338	0.676773
Coding_UCSC.extend.500.bedL2_1	0.0636618	0.0378292	0.0691595	0.594221	1.08636	0.708685
H3K27ac_PGC2.extend.500.bedL2_1	0.335206	0.383492	0.141444	1.14405	0.421959	0.73107
DGF_ENCODE.bedL2_1	0.136006	0.219651	0.247795	1.61502	1.82195	0.735723
UTR_5_UCSC.extend.500.bedL2_1	0.0268651	0.0400172	0.0496284	1.48956	1.84732	0.789909
H3K27ac_PGC2.bedL2_1	0.268778	0.304965	0.139393	1.13464	0.518618	0.795327
UTR_3_UCSC.extend.500.bedL2_1	0.0264553	0.0396758	0.0582968	1.49973	2.2036	0.820131
H3K4me3_peaks_Trynka.bedL2_1	0.0416488	0.0723073	0.137893	1.73612	3.31085	0.824585
TSS_Hoffman.bedL2_1	0.0178321	0.0026022	0.0730573	0.145928	4.09695	0.834601
TFBS_ENCODE.bedL2_1	0.131228	0.091036	0.206085	0.693723	1.57043	0.845393
H3K9ac_Trynka.bedL2_1	0.125413	0.152205	0.144242	1.21363	1.15014	0.852762
Intron_UCSC.bedL2_1	0.387473	0.400448	0.075183	1.03349	0.194034	0.862965
CTCF_Hoffman.extend.500.bedL2_1	0.0708357	0.0861678	0.114146	1.21645	1.61141	0.893188
H3K4me1_peaks_Trynka.bedL2_1	0.169823	0.135842	0.254065	0.799906	1.49606	0.89326
CTCF_Hoffman.bedL2_1	0.0238662	0.0327376	0.114873	1.37172	4.8132	0.938452
DHS_peaks_Trynka.bedL2_1	0.110583	0.103015	0.244845	0.931566	2.21413	0.975353
WeakEnhancer_Hoffman.bedL2_1	0.0209872	0.0223168	0.101107	1.06336	4.81756	0.989511
baseL2_1	1	1	8.86917e-08	1	8.86917e-08	NA
green highlight indicating p-value below threshold after Bonferroni correction p-value<0.05/53=9.4e-4

## Sheet: Hematopoietic
Category	Prop._SNPs	Prop._h2	Prop._h2_std_error	Enrichment	Enrichment_std_error	Enrichment_p
Conserved_LindbladToh.bedL2_1	0.0256851	0.399022	0.108377	15.5352	4.21943	0.000398075
DHS_Trynka.extend.500.bedL2_1	0.496042	0.927843	0.164069	1.87049	0.330756	0.0111208
H3K4me1_Trynka.extend.500.bedL2_1	0.605819	0.871428	0.100951	1.43843	0.166636	0.0123577
H3K4me1_Trynka.bedL2_1	0.423685	0.876658	0.191257	2.06913	0.451413	0.0187387
H3K9ac_peaks_Trynka.bedL2_1	0.0384595	0.358309	0.135559	9.31655	3.52471	0.0190785
TSS_Hoffman.extend.500.bedL2_1	0.0343534	0.201972	0.0737509	5.87926	2.14683	0.022988
DHS_Trynka.bedL2_1	0.166201	-0.419716	0.281361	-2.52536	1.6929	0.0345205
UTR_5_UCSC.bedL2_1	0.00548417	0.107585	0.050611	19.6173	9.22857	0.0407625
FetalDHS_Trynka.extend.500.bedL2_1	0.283362	0.623739	0.170625	2.20121	0.602146	0.0477208
SuperEnhancer_Hnisz.bedL2_1	0.16721	0.271047	0.050974	1.621	0.304851	0.0486808
Conserved_LindbladToh.extend.500.bedL2_1	0.330412	0.572537	0.124883	1.73279	0.377962	0.0541853
H3K9ac_Trynka.extend.500.bedL2_1	0.229855	0.460855	0.121065	2.00498	0.526704	0.0584289
Repressed_Hoffman.extend.500.bedL2_1	0.718511	0.572647	0.0777791	0.796992	0.108251	0.0607061
Coding_UCSC.bedL2_1	0.0142749	0.145339	0.0749117	10.1814	5.24779	0.0745105
H3K27ac_Hnisz.bedL2_1	0.389076	0.548109	0.0857696	1.40875	0.220444	0.076427
Promoter_UCSC.extend.500.bedL2_1	0.0569346	0.173449	0.0655862	3.04646	1.15196	0.0796745
Enhancer_Hoffman.extend.500.bedL2_1	0.0898451	0.260781	0.099425	2.90256	1.10663	0.0863692
Promoter_UCSC.bedL2_1	0.0463455	0.201847	0.0935579	4.35526	2.0187	0.0974431
Intron_UCSC.extend.500.bedL2_1	0.396796	0.480123	0.055828	1.21	0.140697	0.135981
SuperEnhancer_Hnisz.extend.500.bedL2_1	0.170383	0.241002	0.0496304	1.41447	0.291287	0.168681
FetalDHS_Trynka.bedL2_1	0.0839308	-0.198079	0.217463	-2.36003	2.59098	0.189735
Enhancer_Andersson.extend.500.bedL2_1	0.0190351	0.085825	0.0620221	4.50878	3.25831	0.280257
Enhancer_Andersson.bedL2_1	0.00432768	-0.0483679	0.0508978	-11.1764	11.761	0.299432
Repressed_Hoffman.bedL2_1	0.460873	0.65274	0.184132	1.41631	0.399529	0.301017
UTR_3_UCSC.bedL2_1	0.0111859	0.0593302	0.0490626	5.30401	4.3861	0.320483
TFBS_ENCODE.extend.500.bedL2_1	0.341215	0.502273	0.160683	1.47202	0.470916	0.324325
H3K4me3_Trynka.bedL2_1	0.133011	0.251338	0.150378	1.88961	1.13057	0.431954
DGF_ENCODE.extend.500.bedL2_1	0.53847	0.426837	0.161609	0.792685	0.300126	0.486619
L2_0	0.232526	0.295056	0.108059	1.26891	0.464718	0.56618
WeakEnhancer_Hoffman.extend.500.bedL2_1	0.0887866	0.0288261	0.106137	0.324668	1.19541	0.571074
Transcribed_Hoffman.bedL2_1	0.345968	0.252652	0.163462	0.730275	0.472479	0.571274
H3K4me3_Trynka.extend.500.bedL2_1	0.255139	0.326738	0.130664	1.28063	0.512129	0.582268
H3K27ac_Hnisz.extend.500.bedL2_1	0.420486	0.473179	0.102503	1.12531	0.243773	0.608453
Enhancer_Hoffman.bedL2_1	0.0419892	0.0913176	0.104504	2.17479	2.48883	0.637536
Transcribed_Hoffman.extend.500.bedL2_1	0.762095	0.706733	0.119752	0.927355	0.157135	0.645106
PromoterFlanking_Hoffman.bedL2_1	0.00830845	-0.0187816	0.0597674	-2.26054	7.19356	0.651043
H3K4me1_peaks_Trynka.bedL2_1	0.169823	0.0623259	0.246928	0.367006	1.45404	0.659956
Coding_UCSC.extend.500.bedL2_1	0.0636618	0.0354416	0.0688651	0.556717	1.08173	0.68198
PromoterFlanking_Hoffman.extend.500.bedL2_1	0.0331865	0.00323015	0.077198	0.0973333	2.32619	0.698409
DGF_ENCODE.bedL2_1	0.136006	0.217922	0.24803	1.6023	1.82368	0.741155
H3K27ac_PGC2.extend.500.bedL2_1	0.335206	0.375818	0.141529	1.12116	0.422215	0.772713
TFBS_ENCODE.bedL2_1	0.131228	0.0731197	0.207566	0.557195	1.58172	0.77955
DHS_peaks_Trynka.bedL2_1	0.110583	0.0485426	0.2433	0.43897	2.20016	0.798956
UTR_5_UCSC.extend.500.bedL2_1	0.0268651	0.0378564	0.0501423	1.40913	1.86645	0.825665
H3K4me3_peaks_Trynka.bedL2_1	0.0416488	0.0132976	0.139055	0.319279	3.33875	0.838634
H3K27ac_PGC2.bedL2_1	0.268778	0.296132	0.139597	1.10177	0.519376	0.844746
Intron_UCSC.bedL2_1	0.387473	0.401999	0.0748083	1.03749	0.193067	0.846029
UTR_3_UCSC.extend.500.bedL2_1	0.0264553	0.0372247	0.0581895	1.40708	2.19954	0.85283
TSS_Hoffman.bedL2_1	0.0178321	0.00826294	0.0734197	0.463375	4.11728	0.896255
H3K9ac_Trynka.bedL2_1	0.125413	0.107903	0.144565	0.860385	1.15271	0.903505
WeakEnhancer_Hoffman.bedL2_1	0.0209872	0.0143208	0.100854	0.682358	4.80552	0.947317
CTCF_Hoffman.extend.500.bedL2_1	0.0708357	0.0742598	0.114286	1.04834	1.6134	0.976082
CTCF_Hoffman.bedL2_1	0.0238662	0.0272577	0.114665	1.14211	4.80448	0.976411
baseL2_1	1	1	0	1	0	NA
green highlight indicating p-value below threshold after Bonferroni correction p-value<0.05/53=9.4e-4

## Sheet: Kidney
Category	Prop._SNPs	Prop._h2	Prop._h2_std_error	Enrichment	Enrichment_std_error	Enrichment_p
Conserved_LindbladToh.bedL2_1	0.0256851	0.399473	0.108777	15.5527	4.23503	0.00040787
DHS_Trynka.extend.500.bedL2_1	0.496042	0.932639	0.164481	1.88016	0.331587	0.0105298
H3K4me1_Trynka.extend.500.bedL2_1	0.605819	0.874493	0.101214	1.44349	0.16707	0.0115182
H3K9ac_peaks_Trynka.bedL2_1	0.0384595	0.368827	0.137619	9.59002	3.5783	0.0171785
H3K4me1_Trynka.bedL2_1	0.423685	0.873755	0.18917	2.06228	0.446487	0.0187217
TSS_Hoffman.extend.500.bedL2_1	0.0343534	0.199675	0.0718307	5.81239	2.09094	0.0215918
DHS_Trynka.bedL2_1	0.166201	-0.402708	0.281076	-2.42302	1.69118	0.0401781
UTR_5_UCSC.bedL2_1	0.00548417	0.107807	0.0507859	19.6579	9.26045	0.0409354
FetalDHS_Trynka.extend.500.bedL2_1	0.283362	0.629656	0.169388	2.22209	0.59778	0.0431202
SuperEnhancer_Hnisz.bedL2_1	0.16721	0.270177	0.0509397	1.6158	0.304645	0.0508648
Conserved_LindbladToh.extend.500.bedL2_1	0.330412	0.575043	0.125229	1.74038	0.379008	0.0524252
H3K9ac_Trynka.extend.500.bedL2_1	0.229855	0.467232	0.121784	2.03273	0.52983	0.0530742
Repressed_Hoffman.extend.500.bedL2_1	0.718511	0.572991	0.0772651	0.79747	0.107535	0.0605298
Coding_UCSC.bedL2_1	0.0142749	0.14579	0.0751924	10.213	5.26745	0.074505
H3K27ac_Hnisz.bedL2_1	0.389076	0.549539	0.0858179	1.41242	0.220569	0.0746041
Enhancer_Hoffman.extend.500.bedL2_1	0.0898451	0.264108	0.0998713	2.9396	1.11159	0.0822635
Promoter_UCSC.extend.500.bedL2_1	0.0569346	0.171803	0.0657861	3.01756	1.15547	0.0857234
Promoter_UCSC.bedL2_1	0.0463455	0.199854	0.0937361	4.31226	2.02255	0.102677
Intron_UCSC.extend.500.bedL2_1	0.396796	0.479234	0.0560021	1.20776	0.141136	0.141815
SuperEnhancer_Hnisz.extend.500.bedL2_1	0.170383	0.239337	0.0496971	1.4047	0.291679	0.179876
FetalDHS_Trynka.bedL2_1	0.0839308	-0.190802	0.217333	-2.27333	2.58943	0.200894
Enhancer_Andersson.bedL2_1	0.00432768	-0.0501915	0.0510466	-11.5978	11.7954	0.283805
Repressed_Hoffman.bedL2_1	0.460873	0.652788	0.185072	1.41641	0.401569	0.302753
Enhancer_Andersson.extend.500.bedL2_1	0.0190351	0.082561	0.0618094	4.33731	3.24713	0.304039
UTR_3_UCSC.bedL2_1	0.0111859	0.0599009	0.0492205	5.35503	4.40023	0.316245
TFBS_ENCODE.extend.500.bedL2_1	0.341215	0.50437	0.161388	1.47816	0.47298	0.320758
H3K4me3_Trynka.bedL2_1	0.133011	0.258024	0.14887	1.93988	1.11924	0.402027
DGF_ENCODE.extend.500.bedL2_1	0.53847	0.424322	0.16179	0.788015	0.300463	0.476737
WeakEnhancer_Hoffman.extend.500.bedL2_1	0.0887866	0.0269772	0.106179	0.303844	1.19589	0.559092
Transcribed_Hoffman.bedL2_1	0.345968	0.251349	0.163828	0.726511	0.473535	0.566602
H3K4me3_Trynka.extend.500.bedL2_1	0.255139	0.329147	0.13117	1.29007	0.51411	0.57134
H3K27ac_Hnisz.extend.500.bedL2_1	0.420486	0.472499	0.102037	1.1237	0.242663	0.611545
Enhancer_Hoffman.bedL2_1	0.0419892	0.0943259	0.104677	2.24644	2.49294	0.617838
PromoterFlanking_Hoffman.bedL2_1	0.00830845	-0.019744	0.0595698	-2.37637	7.16978	0.638435
Coding_UCSC.extend.500.bedL2_1	0.0636618	0.0330332	0.0686521	0.518885	1.07839	0.655429
Transcribed_Hoffman.extend.500.bedL2_1	0.762095	0.71029	0.12022	0.932022	0.15775	0.667794
H3K4me1_peaks_Trynka.bedL2_1	0.169823	0.0704778	0.248834	0.415008	1.46526	0.686568
PromoterFlanking_Hoffman.extend.500.bedL2_1	0.0331865	0.00256185	0.0774091	0.0771955	2.33255	0.692688
DGF_ENCODE.bedL2_1	0.136006	0.211768	0.247774	1.55705	1.82179	0.759788
TFBS_ENCODE.bedL2_1	0.131228	0.0717762	0.206727	0.546957	1.57533	0.773661
H3K27ac_PGC2.extend.500.bedL2_1	0.335206	0.373931	0.140711	1.11552	0.419774	0.781779
DHS_peaks_Trynka.bedL2_1	0.110583	0.064258	0.245004	0.581084	2.21557	0.850172
Intron_UCSC.bedL2_1	0.387473	0.401401	0.0749793	1.03595	0.193508	0.852627
UTR_5_UCSC.extend.500.bedL2_1	0.0268651	0.0360699	0.0500041	1.34263	1.8613	0.853342
H3K27ac_PGC2.bedL2_1	0.268778	0.294319	0.138785	1.09503	0.516357	0.8541
UTR_3_UCSC.extend.500.bedL2_1	0.0264553	0.036762	0.0583185	1.38959	2.20442	0.859413
TSS_Hoffman.bedL2_1	0.0178321	0.00556564	0.0728156	0.312113	4.0834	0.866093
H3K4me3_peaks_Trynka.bedL2_1	0.0416488	0.0203587	0.140243	0.488819	3.36727	0.879487
WeakEnhancer_Hoffman.bedL2_1	0.0209872	0.0157058	0.101241	0.748354	4.82393	0.958409
CTCF_Hoffman.extend.500.bedL2_1	0.0708357	0.0760094	0.114888	1.07304	1.62189	0.96406
L2_0	0.042448	0.0446387	0.0615262	1.05161	1.44945	0.971595
CTCF_Hoffman.bedL2_1	0.0238662	0.0267181	0.115055	1.1195	4.82086	0.98023
H3K9ac_Trynka.bedL2_1	0.125413	0.123627	0.144056	0.98576	1.14866	0.990106
baseL2_1	1	1	0	1	0	NA
green highlight indicating p-value below threshold after Bonferroni correction p-value<0.05/53=9.4e-4

## Sheet: Liver
Category	Prop._SNPs	Prop._h2	Prop._h2_std_error	Enrichment	Enrichment_std_error	Enrichment_p
Conserved_LindbladToh.bedL2_1	0.0256851	0.402884	0.109242	15.6855	4.25313	0.000371937
DHS_Trynka.extend.500.bedL2_1	0.496042	0.928905	0.164142	1.87263	0.330903	0.0109731
H3K4me1_Trynka.extend.500.bedL2_1	0.605819	0.868373	0.101366	1.43339	0.16732	0.0137081
H3K9ac_peaks_Trynka.bedL2_1	0.0384595	0.351698	0.136368	9.14465	3.54575	0.0228183
TSS_Hoffman.extend.500.bedL2_1	0.0343534	0.194632	0.0714258	5.66559	2.07915	0.0253937
H3K4me1_Trynka.bedL2_1	0.423685	0.849594	0.189779	2.00525	0.447924	0.026762
DHS_Trynka.bedL2_1	0.166201	-0.415785	0.280195	-2.5017	1.68588	0.0350747
UTR_5_UCSC.bedL2_1	0.00548417	0.107833	0.0507421	19.6626	9.25246	0.0406971
SuperEnhancer_Hnisz.bedL2_1	0.16721	0.269126	0.0506709	1.60951	0.303038	0.0520728
FetalDHS_Trynka.extend.500.bedL2_1	0.283362	0.612218	0.168574	2.16055	0.594906	0.0537144
Conserved_LindbladToh.extend.500.bedL2_1	0.330412	0.569046	0.124486	1.72223	0.37676	0.0571386
H3K9ac_Trynka.extend.500.bedL2_1	0.229855	0.453748	0.121688	1.97406	0.529411	0.068186
Repressed_Hoffman.extend.500.bedL2_1	0.718511	0.581038	0.0771864	0.80867	0.107426	0.0762338
Coding_UCSC.bedL2_1	0.0142749	0.144053	0.0748459	10.0914	5.24318	0.0771133
Promoter_UCSC.extend.500.bedL2_1	0.0569346	0.170991	0.0656151	3.00329	1.15246	0.0871313
H3K27ac_Hnisz.bedL2_1	0.389076	0.5406	0.085094	1.38945	0.218708	0.0892188
L2_0	0.0718033	0.208621	0.0811113	2.90545	1.12963	0.0896231
Promoter_UCSC.bedL2_1	0.0463455	0.201772	0.0936277	4.35364	2.02021	0.0979377
Enhancer_Hoffman.extend.500.bedL2_1	0.0898451	0.248971	0.0998706	2.77112	1.11159	0.113117
Intron_UCSC.extend.500.bedL2_1	0.396796	0.479301	0.0558898	1.20793	0.140853	0.140849
SuperEnhancer_Hnisz.extend.500.bedL2_1	0.170383	0.239896	0.0494957	1.40798	0.290497	0.174826
FetalDHS_Trynka.bedL2_1	0.0839308	-0.203069	0.217251	-2.41948	2.58846	0.181128
Enhancer_Andersson.extend.500.bedL2_1	0.0190351	0.0851403	0.0618273	4.47282	3.24808	0.284762
Repressed_Hoffman.bedL2_1	0.460873	0.65855	0.185083	1.42892	0.401591	0.288636
Enhancer_Andersson.bedL2_1	0.00432768	-0.0486166	0.0510731	-11.2339	11.8015	0.298238
UTR_3_UCSC.bedL2_1	0.0111859	0.0574511	0.0491076	5.13603	4.39013	0.340559
TFBS_ENCODE.extend.500.bedL2_1	0.341215	0.487097	0.161167	1.42754	0.472332	0.373476
DGF_ENCODE.extend.500.bedL2_1	0.53847	0.429302	0.162382	0.797261	0.301562	0.498087
H3K4me3_Trynka.bedL2_1	0.133011	0.220323	0.147889	1.65643	1.11186	0.556333
Transcribed_Hoffman.bedL2_1	0.345968	0.250033	0.163862	0.722705	0.473633	0.561407
WeakEnhancer_Hoffman.extend.500.bedL2_1	0.0887866	0.0289676	0.106365	0.326261	1.19799	0.57263
PromoterFlanking_Hoffman.bedL2_1	0.00830845	-0.0222143	0.0592132	-2.6737	7.12686	0.607024
H3K4me1_peaks_Trynka.bedL2_1	0.169823	0.0436486	0.251147	0.257025	1.47888	0.610622
Enhancer_Hoffman.bedL2_1	0.0419892	0.0933117	0.104698	2.22228	2.49346	0.624677
H3K27ac_Hnisz.extend.500.bedL2_1	0.420486	0.47049	0.102127	1.11892	0.242878	0.625587
PromoterFlanking_Hoffman.extend.500.bedL2_1	0.0331865	-0.0035074	0.077248	-0.105688	2.32769	0.63517
Transcribed_Hoffman.extend.500.bedL2_1	0.762095	0.707479	0.120048	0.928334	0.157524	0.65046
Coding_UCSC.extend.500.bedL2_1	0.0636618	0.0329066	0.0684978	0.516897	1.07596	0.653343
H3K4me3_Trynka.extend.500.bedL2_1	0.255139	0.311169	0.1324	1.21961	0.518931	0.671555
H3K4me3_peaks_Trynka.bedL2_1	0.0416488	-0.0136671	0.137129	-0.328151	3.29251	0.6864
DGF_ENCODE.bedL2_1	0.136006	0.222135	0.246372	1.63328	1.81148	0.726671
TFBS_ENCODE.bedL2_1	0.131228	0.0651247	0.20659	0.496271	1.57428	0.748988
DHS_peaks_Trynka.bedL2_1	0.110583	0.0495738	0.243666	0.448296	2.20347	0.802511
H3K27ac_PGC2.extend.500.bedL2_1	0.335206	0.366073	0.140537	1.09208	0.419254	0.825124
UTR_5_UCSC.extend.500.bedL2_1	0.0268651	0.037029	0.0502996	1.37833	1.8723	0.839188
Intron_UCSC.bedL2_1	0.387473	0.401911	0.0749916	1.03726	0.19354	0.84733
H3K9ac_Trynka.bedL2_1	0.125413	0.100513	0.144446	0.80146	1.15176	0.863006
UTR_3_UCSC.extend.500.bedL2_1	0.0264553	0.0351468	0.0582093	1.32854	2.20029	0.88108
TSS_Hoffman.bedL2_1	0.0178321	0.00704544	0.0728215	0.395098	4.08373	0.882148
H3K27ac_PGC2.bedL2_1	0.268778	0.282687	0.139239	1.05175	0.518046	0.920514
WeakEnhancer_Hoffman.bedL2_1	0.0209872	0.0148859	0.10111	0.709285	4.81772	0.951898
CTCF_Hoffman.bedL2_1	0.0238662	0.0258514	0.114866	1.08318	4.8129	0.986214
CTCF_Hoffman.extend.500.bedL2_1	0.0708357	0.071629	0.114821	1.0112	1.62094	0.994482
baseL2_1	1	1	0	1	0	NA
green highlight indicating p-value below threshold after Bonferroni correction p-value<0.05/53=9.4e-4

[truncated: 2 more sheets: Other, SkeletalMuscle]
